# Supplementary material for: Poor sleep quality in migraine and probable migraine: a population study
Source: J Headache Pain. 2018 Jul 25;19(1):58. doi: 10.1186/s10194-018-0887-6 (PMC6060206; doi:10.1186/s10194-018-0887-6)
Supplement: Supplementary file 1 — Raw data of the present study. (XLS 1035 kb) [file 10194_2018_887_MOESM1_ESM.xls]

## Sheet: 2695-PSQI정리
ID	조사일시	지역	지역크기	지역크기3	성별	나이	나이_연도	연령대	조사지역	직업	q1두통여부	두통상태비두통비편두통편두통	총월빈도	q4경중심강도	q5강도VAS	ICHDTTH	ICHDPM전체	ICHDPM구분	PM진단기준전체	HIT6전체점수	불안총합	불안여부2	불안우울상태	불안우울	주중입면오전오후	평균수면시간	c1	C2	c3	C4구분	c5	c6	c7	PSQI전체	PSQI5초과	우울총합	키	몸무게	BMI	교육수준	교육수준3	소득수준	WT	callnumber	PSU
1	1	1	1	1	2	61	50	5	2	5	2	1				0	0	0			1	0	1	0	2	7.85714	2	3	0	0	1	0	1	7	1	1	154	50	21.0828	3	2	2	1.13	.	4
2	1	8	2	2	1	39	71	2	2	6	1	2	0.25	1	6	1	0	0	0	57	3	0	1	0	1	5.42857	2	2	2	0	2	0	1	9	1	9	170	84	29.0657	3	2	7	1.07	8093	80
3	1	1	1	1	1	27	85	1	2	4	2	1				0	0	0			2	0	1	0	1	8	2	2	0	0	1	0		5	0	1	169	60	21.0077	3	2	6	1.04	9836	23
4	1	8	2	2	1	19	92	1	1	10	2	1				0	0	0			5	1	2	0	2	9.42857	2	2	0	0	1	0	1	6	1	3	176	68	21.9525	4	3	7	1.04	3014	83
5	1	1	1	1	1	65	46	5	2	2	2	1				0	0	0			2	0	1	0	2	6.28571	2	1	1	0	1	0	1	6	1	0	158	68	27.2392	2	1	7	0.88	.	21
6	1	8	2	2	1	28	83	1	2	6	2	1				0	0	0			0	0	1	0	1	6.28571	1	2	1	0	1	0	1	6	1	1	172	56	18.9292	4	3	8	1.04	4034	69
7	1	8	2	2	2	26	85	1	2	6	1	2	2	2	6	0	1	1	0	62	3	0	1	0	1	5.57143	2	3	2	0	1	0	2	10	1	4	164	53	19.7055	5	3	12	0.98	8523	81
8	1	1	1	1	1	40	71	3	2	4	1	2	30	2	4	1	0	0	0	44	4	0	1	0	2	7.5	2	3	0	0	1	0	0	6	1	1	170	66	22.8374	3	2	5	1.06	6180	17
9	1	4	1	1	1	48	63	3	2	2	2	1				0	0	0			1	0	1	0	2	7.28571	2	0	0	0	1	0	0	3	0	0	163	67	25.2174	3	2	9	1.06	3120	44
10	1	8	2	2	2	38	73	2	2	3	1	2	0.3333	2	3	0	1	1	1	48	2	0	1	0	2	7.57143	2	1	0	0	1	0	1	5	0	0	161	68	26.2336	4	3	7	1.06	1582	78
11	1	8	2	2	2	66	45	5	2	9	2	1				0	0	0			2	0	1	0	2	5.28571	2	1	2	0	1	2	0	8	1	5	156	50	20.5457	3	2	4	1.13	.	78
12	1	8	2	2	1	60	51	5	2	7	1	2	0.1667	1	6	1	0	0	0	38	2	0	1	0	1	5.28571	1	1	2	0	1	0	1	6	1	0	172	70	23.6614	3	2	6	0.88	.	78
13	1	8	2	2	2	54	57	4	2	9	1	2	0.1667	2	5	1	0	0	1	42	2	0	1	0	1	5.5	2	0	2	0	1	0	0	5	0	0	153	60	25.6312	4	3	7	0.88	.	78
14	1	8	2	2	2	42	69	3	2	9	1	2	0.4167	2	4	0	1	1	1	61	5	1	2	0	2	8.78571	2	2	0	0	1	0	1	6	1	2	162	59	22.4813	3	2	7	1.04	9677	78
15	1	8	2	2	1	21	90	1	2	10	1	2	0.1667	2	3	0	1	1	1	50	4	0	1	0	1	7	2	1	0	0	1	0	1	5	0	6	175	80	26.1224	4	3	99	1.04	3652	78
16	1	8	2	2	1	43	68	3	2	2	1	2	2	1	5	0	1	2	1	42	2	0	1	0	2	9.21429	2	1	0	0	0	0	0	3	0	1	167	54	19.3625	4	3	6	1.06	.	78
17	1	8	2	2	1	30	81	2	2	3	2	1				0	0	0			1	0	1	0	1	7.5	2	0	0	0	1	0	0	3	0	0	180	92	28.3951	3	2	6	1.07	.	78
18	1	8	2	2	1	50	61	4	2	6	2	1				0	0	0			0	0	1	0	1	8	2	0	0	0	1	0	0	3	0	0	180	68	20.9877	3	2	7	0.87	211	78
19	1	8	2	2	2	28	83	1	2	3	2	1				0	0	0			0	0	1	0	1	8.42857	2	2	0	0	0	0	0	4	0	9	164	52	19.3337	4	3	6	0.98	1587	78
20	1	8	2	2	1	25	86	1	2	10	2	1				0	0	0			0	0	1	0	1	8.21429	2	0	0	0	1	0	0	3	0	2	172	65	21.9713	4	3	9	1.04	7568	77
21	1	8	2	2	2	51	60	4	2	9	2	1				0	0	0			0	0	1	0	2	6.5	2	0	1	0	1	0	0	4	0	1	157	51	20.6905	3	2	9	0.88	8111	77
22	1	8	2	2	1	64	47	5	2	2	1	2	4	2	4	0	1	3	1	42	2	0	1	0	1	5.5	1	0	2	0	1	0	0	4	0	3	170	74	25.6055	3	2	9	0.88	.	77
23	1	8	2	2	2	65	46	5	2	9	2	1				0	0	0			1	0	1	0	2	6.64286	2	1	1	0	2	0	0	6	1	1	155	56	23.3091	2	1	6	1.13	.	77
24	1	8	2	2	1	32	79	2	2	3	2	1				0	0	0			0	0	1	0	1	8	2	1	0	0	0	0	0	3	0	0	177	62	19.79	4	3	6	1.07	2944	77
25	1	8	2	2	2	46	65	3	2	9	1	2	0.0833	1	1	1	0	0	0	36	1	0	1	0	1	6.04764	2	0	2	0	0	0	1	5	0	2	160	45	17.5781	4	3	8	1.04	7686	77
26	1	8	2	2	1	56	55	4	2	2	2	1				0	0	0			1	0	1	0	1	7.21429	2	0	1	0	1	0	0	4	0	2	174	67	22.1297	3	2	7	0.87	9936	77
27	1	8	2	2	2	19	92	1	1	10	1	2	8	2	6	0	1	1	1	42	5	1	2	0	1	6.28571	2	0	1	0	1	0	0	4	0	2	165	65	23.8751	4	3	9	0.98	.	77
28	1	8	2	2	1	46	65	3	2	3	2	1				0	0	0			3	0	1	0	2	9.28571	2	1	0	0	1	0	0	4	0	0	171	102	34.8825	3	2	7	1.06	4280	77
29	1	8	2	2	2	35	76	2	2	9	1	2	1	2	5	0	1	1	1	64	1	0	1	0	1	6.28571	2	3	1	0	1	0	0	7	1	1	168	51	18.0697	4	3	7	1.06	1465	77
30	1	1	1	1	2	32	79	2	2	9	1	3	3	2	5	0	0	0	0	60	4	0	1	0	2	7.28571	2	2	0	0	1	0	2	7	1	7	164	68	25.2826	4	3	5	1.06	5005	1
31	1	1	1	1	2	62	49	5	2	9	2	1				0	0	0			2	0	1	0	1	5.5	2	2	2	0	1	0	0	7	1	2	152	55	23.8054	2	1	7	1.13	848	1
32	1	1	1	1	1	56	55	4	2	2	1	2	0.1667	1	2	1	0	0	0	36	0	0	1	0	1	6.57143	2	1	1	0	1	0	1	6	1	2	173	68	22.7204	3	2	3	0.87	2966	1
33	1	1	1	1	2	47	64	3	2	3	1	3	1	2	5	0	0	0	0	42	1	0	1	0	1	7.14286	2	0	0	0	1	0	1	4	0	0	159	70	27.6888	3	2	4	1.04	.	1
34	1	1	1	1	2	55	56	4	2	3	1	2	0.3333	1	7	1	0	0	0	49	3	0	1	0	2	6.64286	2	0	1	0	1	0	1	5	0	7	157	59	23.9361	2	1	8	0.88	.	1
35	1	1	1	1	1	40	71	3	2	3	2	1				0	0	0			1	0	1	0	1	8.28571	2	1	0	0	1	0	1	5	0	0	174	65	21.4692	3	2	6	1.06	840	1
37	1	1	1	1	1	24	87	1	2	2	1	2	4	1	7	1	0	0	1	50	5	1	2	0	1	8.5	2	1	0	0	1	0	1	5	0	3	165	76	27.9155	4	3	11	1.04	202	1
38	1	4	1	1	2	19	92	1	2	10	2	1				0	0	0			1	0	1	0	1	8	2	0	0	0	1	0	0	3	0	0	165	56	20.5693	4	3	7	0.98	627	43
39	1	4	1	1	1	41	70	3	2	6	1	2	2	2	6	0	1	1	1	50	8	1	2	0	2	8	2	3	0	0	1	0	1	7	1	9	176	68	21.9525	4	3	6	1.06	.	43
40	1	4	1	1	1	42	69	3	2	2	1	2	0.1667	1	1	1	0	0	0	36	4	0	1	0	1	8	2	1	0	0	1	0	0	4	0	0	168	62	21.9671	3	2	8	1.06	7903	43
41	1	4	1	1	2	44	67	3	2	2	1	2	0.1667	1	2	0	1	1	1	36	0	0	1	0	2	7.71429	2	0	0	0	1	0	1	4	0	0	167	60	21.5139	4	3	9	1.04	.	43
42	1	4	1	1	1	35	76	2	2	6	1	2	0.25	1	1	0	0	0	0	42	5	1	2	0	1	6.78571	2	0	1	0	1	0	1	5	0	2	174	60	19.8177	4	3	8	1.07	.	43
43	1	4	1	1	1	21	90	1	2	11	2	1				0	0	0			0	0	1	0	2	10.4286	2	1	0	0	1	0	1	5	0	1	172	80	27.0416	3	2	7	1.04	2968	43
45	1	4	1	1	2	52	59	4	2	9	1	2	0.5	1	5	0	1	1	1	43	4	0	1	0	2	8	2	1	0	0	1	0	1	5	0	6	158	52	20.83	3	2	6	0.88	3446	43
46	1	4	1	1	1	55	56	4	2	6	1	2	0.25	1	1	1	0	0	0	40	3	0	1	0	2	6	2	0	1	0	1	0	0	4	0	1	170	78	26.9896	3	2	7	0.87	765	43
47	1	4	1	1	2	40	71	3	2	9	1	2	2	1	3	0	1	1	1	44	4	0	1	0	1	7.78571	2	2	0	0	1	0	1	6	1	3	161	51	19.6752	3	2	8	1.04	.	43
48	1	4	1	1	2	35	76	2	2	9	1	2	0.1667	1	4	1	0	0	0	50	1	0	1	0	2	10	2	0	0	0	1	0	1	4	0	0	160	52	20.3125	3	2	7	1.06	9551	43
49	1	4	1	1	1	62	49	5	2	2	1	2	0.1667	1	1	1	0	0	0	36	0	0	1	0	2	9.64286	2	3	0	0	1	0	1	7	1	0	171	67	22.913	3	2	7	0.88	9047	43
50	1	1	1	1	2	30	81	2	2	9	2	1				0	0	0			2	0	1	0	1	7.57143	2	1	0	0	1	0	1	5	0	2	160	55	21.4844	4	3	7	1.06	7364	6
51	1	1	1	1	2	55	56	4	2	9	2	1				0	0	0			0	0	1	0	1	8.5	2	1	0	0	1	0	0	4	0	1	161	60	23.1473	3	2	8	0.88	.	6
52	1	1	1	1	1	58	53	4	2	6	2	1				0	0	0			1	0	1	0	2	7	2	1	0	0	1	0	2	6	1	3	175	70	22.8571	3	2	8	0.87	.	6
53	1	1	1	1	2	45	66	3	2	3	2	1				0	0	0			0	0	1	0	2	6.64286	1	0	1	0	1	0	2	5	0	1	158	56	22.4323	3	2	7	1.04	5314	6
54	1	1	1	1	1	62	49	5	2	2	2	1				0	0	0			1	0	1	0	2	6.85714	2	0	1	0	1	0	1	5	0	0	168	77	27.2817	4	3	5	0.88	5869	6
55	1	1	1	1	1	23	88	1	2	3	2	1				0	0	0			2	0	1	0	2	8.28571	2	1	0	0	1	0	2	6	1	3	170	63	21.7993	3	2	9	1.04	3876	6
56	1	1	1	1	1	40	71	3	2	2	2	1				0	0	0			0	0	1	0	2	7.5	2	0	0	0	1	0	0	3	0	0	180	68	20.9877	4	3	9	1.06	.	6
57	1	1	1	1	2	21	90	1	2	3	1	2	16	2	5	0	1	1	1	58	5	1	4	1	1	7	2	2	0	0	1	2	2	9	1	10	153	53	22.6409	3	2	6	0.98	3081	6
58	1	1	1	1	1	32	79	2	2	6	1	2	0.4167	1	5	0	0	0	0	42	8	1	4	1	1	7.71429	2	3	0	0	1	0	1	7	1	11	170	70	24.2215	3	2	6	1.07	6400	6
59	1	4	1	1	2	34	77	2	2	9	2	1				0	0	0			1	0	1	0	1	7.35714	2	0	0	0	1	0	1	4	0	0	153	53	22.6409	3	2	7	1.06	255	45
61	1	4	1	1	1	58	53	4	2	2	1	2	0.25	1	1	0	1	3	1	43	4	0	1	0	1	6	2	0	1	0	1	0	0	4	0	0	165	70	25.7117	3	2	8	0.87	.	45
63	1	4	1	1	2	52	59	4	2	9	1	2	2	2	7	1	0	0	1	54	7	1	2	0	1	5.28571	2	3	2	0	1	0	1	9	1	5	158	66	26.4381	3	2	6	0.88	8412	45
64	1	4	1	1	1	49	62	3	2	6	1	2	2	1	5	0	0	0	0	47	2	0	1	0	2	7.85714	2	3	0	0	2	0	1	8	1	8	168	65	23.03	3	2	8	1.06	1677	45
65	1	4	1	1	2	25	86	1	1	9	1	2	12	1	5	0	1	1	1	62	6	1	2	0	1	8.57143	2	0	0	0	1	0	1	4	0	7	166	75	27.2173	3	2	6	0.98	421	45
66	1	4	1	1	1	37	74	2	1	2	1	3	0.0833	1	1	0	0	0	0	40	0	0	1	0	1	7	2	1	0	0	1	0	0	4	0	0	168	62	21.9671	4	3	8	1.07	5680	45
67	1	4	1	1	2	40	71	3	2	9	1	2	3	2	5	0	1	1	1	65	5	1	2	0	2	8	2	0	0	0	1	0	1	4	0	4	163	67	25.2174	4	3	6	1.04	1053	45
68	1	4	1	1	2	49	62	3	1	9	1	3	0.5	2	4	0	0	0	0	58	4	0	3	0	1	6	2	0	1	0	1	0	1	5	0	11	159	61	24.1288	3	2	7	1.04	2247	45
69	1	4	1	1	1	55	56	4	2	2	2	1				0	0	0			1	0	1	0	2	7	2	1	0	0	1	0	0	4	0	1	173	65	21.7181	3	2	6	0.87	5351	45
71	1	4	1	1	2	42	69	3	2	6	1	3	4	3	9	0	0	0	0	59	1	0	1	0	1	6.5	2	3	1	0	1	0	1	8	1	0	160	60	23.4375	3	2	7	1.04	.	44
72	1	4	1	1	2	43	68	3	2	6	1	3	2	3	8	0	0	0	0	68	4	0	1	0	1	5.78571	2	0	2	0	1	1	0	6	1	2	158	60	24.0346	4	3	9	1.04	4564	44
73	1	4	1	1	1	43	68	3	2	3	1	2	2	1	2	1	0	0	0	40	2	0	1	0	1	5.92857	2	1	2	0	1	0	0	6	1	2	172	80	27.0416	3	2	7	1.06	2341	44
74	1	4	1	1	1	44	67	3	2	6	1	3	0.1667	2	2	0	0	0	0	41	2	0	3	0	1	7	1	3	0	0	1	0	1	6	1	10	176	74	23.8895	4	3	7	1.06	8608	44
75	1	4	1	1	2	28	83	1	2	3	1	2	1	2	4	1	0	0	0	36	2	0	1	0	2	9	2	2	0	0	1	0	2	7	1	3	160	58	22.6562	4	3	7	0.98	7067	44
76	1	4	1	1	2	69	42	5	2	6	1	2	2	2	5	0	1	1	1	45	9	1	4	1	1	2	2	3	3	0	2	2	2	14	1	20	162	50	19.052	3	2	7	1.13	.	44
77	1	4	1	1	2	52	59	4	2	3	2	1				0	0	0			1	0	1	0	1	7.5	2	0	0	0	1	0	0	3	0	2	158	55	22.0317	3	2	7	0.88	.	44
78	1	4	1	1	1	38	73	2	2	6	1	2	1	2	5	0	1	1	1	41	3	0	1	0	1	7	1	2	0	0	1	0	1	5	0	5	168	59	20.9042	4	3	7	1.07	.	44
79	1	4	1	1	1	19	92	1	2	10	2	1				0	0	0			0	0	1	0	1	5.92857	2	1	2	0	0	0	0	5	0	0	172	70	23.6614	4	3	7	1.04	5979	44
80	1	4	1	1	2	37	74	2	2	6	2	1				0	0	0			7	1	2	0	1	7	2	3	0	0	2	0	1	8	1	6	161	48	18.5178	3	2	7	1.06	4576	44
81	1	1	1	1	2	52	59	4	2	3	1	3	0.4167	2	5	0	0	0	0	50	0	0	1	0	2	6.1905	2	1	2	0	1	0	1	7	1	3	154	58	24.4561	2	1	5	0.88	9298	18
82	1	1	1	1	2	38	73	2	2	9	1	3	2	2	7	0	0	0	0	65	5	1	4	1	1	6.85714	2	3	1	0	2	0	2	10	1	10	160	59	23.0469	4	3	9	1.06	5681	18
83	1	1	1	1	1	35	76	2	2	6	1	2	0.0833	1	6	1	0	0	0	50	0	0	1	0	2	7	1	2	0	0	1	0	1	5	0	0	176	72	23.2438	4	3	12	1.07	1350	18
84	1	1	1	1	1	66	45	5	2	2	2	1				0	0	0			0	0	1	0	1	7	2	0	0	0	1	0	0	3	0	0	167	63	22.5896	4	3	3	0.88	8073	18
85	1	1	1	1	2	22	89	1	2	4	1	2	0.1667	1	2	1	0	0	0	38	0	0	1	0	2	7.42857	2	1	0	0	0	0	1	4	0	2	170	65	22.4913	3	2	5	0.98	.	18
86	1	1	1	1	1	23	88	1	2	10	2	1				0	0	0			0	0	1	0	1	7.07143	2	1	1	0	1	0	1	6	1	4	176	65	20.984	4	3	4	1.04	5719	18
87	1	1	1	1	1	53	58	4	1	2	1	2	2	1	5	0	1	1	1	44	5	0	1	0	1	7.92857	2	3	0	0	1	0	2	8	1	3	167	68	24.3824	4	3	10	0.87	9722	18
88	1	1	1	1	2	44	67	3	2	9	1	2	0.1667	1	5	1	0	0	0	42	0	0	1	0	2	7	2	1	0	0	1	0	0	4	0	0	150	50	22.2222	3	2	6	1.04	9894	18
89	1	1	1	1	1	43	68	3	2	2	2	1				0	0	0			0	0	1	0	1	7.5	2	0	1	0	0	0	1	4	0	0	170	68	23.5294	3	2	8	1.06	2236	16
90	1	1	1	1	2	27	84	1	2	3	1	3	1	2	7	0	0	0	0	62	1	0	3	0	1	5.57143	2	2	2	0	1	0	1	8	1	12	173	64	21.3839	4	3	4	0.98	9595	16
91	1	1	1	1	1	60	51	5	1	4	2	1				0	0	0			1	0	1	0	2	7	2	1	0	0	1	0	2	6	1	1	170	59	20.4152	2	1	99	0.88	430	16
93	1	1	1	1	2	54	57	4	2	3	1	2	0.4167	1	4	1	0	0	0	50	4	0	1	0	1	5.42857	2	2	2	0	1	0	1	8	1	5	160	50	19.5312	3	2	9	0.88	8702	16
94	1	1	1	1	1	54	57	4	2	11	1	3	3	3	10	0	0	0	0	72	8	1	2	0	2	6.5	2	3	1	0	2	0	1	9	1	9	164	58	21.5645	2	1	3	0.87	5277	16
95	1	1	1	1	2	37	74	2	2	9	1	2	0.1667	1	5	1	0	0	0	48	0	0	1	0	2	8.64286	2	1	0	0	1	0	1	5	0	3	162	55	20.9572	4	3	7	1.06	8626	16
96	1	1	1	1	1	29	82	1	2	11	1	2	0.1667	3	6	1	0	0	1	49	1	0	1	0	1	7	2	1	0	0	0	0	0	3	0	0	180	62	19.1358	4	3	6	1.04	7517	16
97	1	1	1	1	1	32	79	2	2	6	1	2	1	1	3	1	0	0	1	38	0	0	1	0	1	6.78571	2	3	1	0	1	0	1	8	1	0	176	63	20.3383	4	3	7	1.07	6546	16
98	1	1	1	1	2	45	66	3	2	9	2	1				0	0	0			0	0	1	0	1	7	2	0	0	0	0	0	0	2	0	0	160	59	23.0469	3	2	8	1.04	3233	16
99	1	8	2	2	1	65	46	5	2	11	1	3	30	3	6	0	0	0	0	76	7	1	2	0	1	5	2	1	2	0	2	0	0	7	1	3	162	58	22.1003	2	1	3	0.88	7874	82
101	1	8	2	2	1	42	69	3	2	6	2	1				0	0	0			0	0	1	0	2	7.6667	1	0	0	0	1	0	0	2	0	0	172	63	21.2953	3	2	4	1.06	709	82
102	1	8	2	2	2	44	67	3	2	2	1	2	30	2	5	1	0	0	0	63	6	1	2	0	1	8	2	1	0	0	2	0	0	5	0	1	159	60	23.7332	3	2	8	1.04	5195	82
103	1	8	2	2	2	33	78	2	2	9	1	2	0.1667	1	3	1	0	0	0	49	8	1	4	1	1	6.35714	2	2	1	0	1	0	2	8	1	13	160	41	16.0156	4	3	5	1.06	8238	82
104	1	8	2	2	2	20	91	1	2	3	1	3	1	2	5	0	0	0	0	48	1	0	1	0	1	9	2	3	0	0	0	0	0	5	0	0	167	68	24.3824	3	2	5	0.98	6827	82
105	1	8	2	2	1	19	92	1	2	11	2	1				0	0	0			3	0	1	0	1	14	2	0	0	0	1	0	1	4	0	0	174	65	21.4692	4	3	9	1.04	1191	82
106	1	8	2	2	2	55	56	4	2	9	2	1				0	0	0			1	0	1	0	2	7.5	2	0	0	0	1	0	0	3	0	0	144	58	27.9707	1	1	5	0.88	1918	82
107	1	8	2	2	1	56	55	4	2	2	2	1				0	0	0			2	0	1	0	2	9	2	0	0	0	1	0	0	3	0	0	170	63	21.7993	3	2	4	0.87	.	82
108	1	1	1	1	2	23	88	1	2	10	1	3	4	2	7	0	0	0	0	71	3	0	3	0	1	7.14286	2	3	1	0	1	0	3	10	1	19	168	60	21.2585	4	3	9	0.98	1332	17
109	1	1	1	1	1	56	55	4	2	4	1	3	0.1667	3	9	0	0	0	0	65	7	1	2	0	1	7	2	3	0	0	1	0	0	6	1	4	157	58	23.5304	2	1	3	0.87	.	17
110	1	1	1	1	1	33	78	2	1	6	1	2	4	2	5	0	1	1	1	70	6	1	4	1	1	5.64286	2	3	1	0	2	0	3	11	1	19	164	55	20.4491	4	3	5	1.07	1616	17
111	1	1	1	1	2	44	67	3	2	3	1	2	0.1667	2	5	0	1	1	1	40	1	0	1	0	1	8.5	2	1	0	0	1	0	1	5	0	0	163	70	26.3465	3	2	6	1.04	8984	17
112	1	1	1	1	1	43	68	3	2	11	1	2	2	9	8	0	1	1	1	65	9	1	4	1	1	5.28571	2	3	2	0	2	3	3	15	1	25	180	98	30.2469	3	2	3	1.06	7448	17
114	1	1	1	1	2	63	48	5	2	4	1	2	0.4167	1	3	1	0	0	0	38	6	1	2	0	1	6	2	3	1	0	1	0	1	8	1	7	152	42	18.1787	1	1	3	1.13	.	17
115	1	1	1	1	2	53	58	4	2	3	1	2	0.0833	1	1	1	0	0	0	36	0	0	1	0	1	7.71429	2	2	0	0	2	0	1	7	1	4	158	64	25.6369	3	2	6	0.88	5959	17
116	1	1	1	1	2	31	80	2	2	9	2	1				0	0	0			0	0	1	0	1	7	2	2	0	0	0	0	0	4	0	0	161	64	24.6904	4	3	5	1.06	9188	17
117	1	1	1	1	1	24	87	1	2	10	1	2	4	2	6	1	0	0	1	52	1	0	1	0	1	7.64286	2	1	0	0	1	0	0	4	0	0	170	65	22.4913	4	3	7	1.04	475	17
118	1	8	2	2	2	54	57	4	2	2	1	2	8	2	10	1	0	0	1	40	8	1	4	1	1	3.78571	2	3	3	0	2	3	1	14	1	22	154	51	21.5045	3	2	5	0.88	.	81
119	1	8	2	2	2	63	48	5	2	5	2	1				0	0	0			0	0	1	0	2	8	2	0	0	0	1	0	0	3	0	0	160	60	23.4375	3	2	6	1.13	6018	81
120	1	8	2	2	1	53	58	4	2	2	1	2	1	2	5	1	0	0	0	46	4	0	1	0	1	6	2	1	1	0	1	0	1	6	1	1	163	65	24.4646	3	2	5	0.87	4732	81
121	1	8	2	2	2	48	63	3	2	9	2	1				0	0	0			1	0	1	0	2	8.64286	2	1	0	0	1	0	1	5	0	0	156	58	23.833	4	3	7	1.04	2201	81
122	1	8	2	2	1	19	92	1	1	11	1	2	3	2	3	1	0	0	0	46	4	0	1	0	1	7	2	1	0	0	2	0	1	6	1	4	168	95	33.6593	4	3	7	1.04	1904	81
123	1	8	2	2	1	32	79	2	2	3	1	2	3	2	6	0	1	1	1	71	6	1	4	1	1	4.5	2	0	3	0	2	0	3	10	1	10	176	90	29.0548	3	2	4	1.07	4479	81
124	1	8	2	2	2	32	79	2	2	6	1	2	0.3333	2	3	1	0	0	0	42	0	0	1	0	2	7	2	1	0	0	0	0	0	3	0	0	169	59	20.6575	4	3	8	1.06	4150	81
125	1	8	2	2	1	41	70	3	2	2	1	2	0.1667	2	5	0	1	1	1	50	2	0	1	0	1	5.21429	2	1	2	0	1	0	1	7	1	2	177	75	23.9395	4	3	7	1.06	3834	73
126	1	8	2	2	1	34	77	2	2	5	2	1				0	0	0			2	0	1	0	1	7.64286	2	0	0	0	0	0	0	2	0	0	170	65	22.4913	4	3	6	1.07	4318	73
127	1	8	2	2	2	26	85	1	2	10	1	2	0.1667	2	6	1	0	0	1	38	0	0	1	0	1	8.28571	2	1	0	0	0	0	0	3	0	1	169	60	21.0077	5	3	8	0.98	6683	73
128	1	8	2	2	2	61	50	5	2	9	1	2	0.3333	1	5	0	1	1	1	46	3	0	1	0	2	8	2	1	0	0	1	0	1	5	0	5	160	55	21.4844	2	1	3	1.13	5623	73
129	1	8	2	2	1	60	51	5	2	11	1	2	1	2	6	1	0	0	0	44	3	0	1	0	1	6.5	2	1	1	0	1	0	0	5	0	3	170	65	22.4913	3	2	5	0.88	5158	73
130	1	8	2	2	2	57	54	4	2	9	1	2	0.1667	2	6	0	1	1	1	44	0	0	1	0	2	7.28571	2	0	0	0	1	0	1	4	0	2	164	70	26.0262	3	2	5	0.88	.	73
131	1	8	2	2	2	37	74	2	2	9	1	2	1	2	7	0	1	1	1	50	2	0	1	0	1	6.14286	2	1	2	0	1	0	0	6	1	0	160	55	21.4844	4	3	7	1.06	8691	73
132	1	8	2	2	1	19	92	1	2	10	2	1				0	0	0			1	0	1	0	1	6	1	1	1	0	0	0	0	3	0	1	174	67	22.1297	4	3	8	1.04	612	73
133	1	8	2	2	1	54	57	4	2	2	2	1				0	0	0			5	1	2	0	2	8.57143	2	1	0	0	1	0	0	4	0	3	168	63	22.3214	3	2	5	0.87	3900	73
134	1	8	2	2	2	43	68	3	2	6	1	3	0.1667	3	9	0	0	0	0	47	1	0	1	0	2	7	2	2	0	0	1	0	0	5	0	3	162	60	22.8624	3	2	6	1.04	5012	73
135	1	8	2	2	1	40	71	3	1	5	2	1				0	0	0			0	0	1	0	1	6	1	2	1	0	1	0	0	5	0	0	178	68	21.4619	4	3	10	1.06	8565	84
136	1	8	2	2	1	54	57	4	1	4	2	1				0	0	0			1	0	1	0	2	7	2	1	0	0	1	0	2	6	1	0	170	65	22.4913	3	2	12	0.87	8542	84
137	1	8	2	2	2	51	60	4	1	2	2	1				0	0	0			2	0	1	0	1	5.28571	1	1	2	0	2	0	0	6	1	2	160	67	26.1719	3	2	10	0.88	1654	84
138	1	8	2	2	1	63	48	5	2	5	2	1				0	0	0			1	0	1	0	2	6.57143	1	1	1	0	1	0	2	6	1	4	167	60	21.5139	3	2	8	0.88	4070	84
139	1	8	2	2	2	32	79	2	1	6	1	2	0.25	1	4	0	0	0	0	40	3	0	1	0	1	8.28571	2	1	0	0	0	0	0	3	0	0	163	49	18.4425	4	3	11	1.06	2662	84
140	1	8	2	2	2	20	92	1	1	10	2	1				0	0	0			0	0	1	0	1	6.28571	2	2	1	0	1	0	0	6	1	2	160	67	26.1719	4	3	10	0.98	4085	84
141	1	4	2	2	2	54	57	4	2	6	2	1				0	0	0			0	0	1	0	1	6	2	1	1	0	1	0	2	7	1	4	158	70	28.0404	3	2	7	0.88	.	47
142	1	4	2	2	1	53	58	4	2	3	2	1				0	0	0			0	0	1	0	1	6.28571	2	2	1	0	1	0	2	8	1	3	170	65	22.4913	3	2	5	0.87	7417	47
143	1	4	2	2	2	40	71	3	2	2	1	3	12	2	5	0	0	0	0	57	3	0	1	0	1	5.21429	2	3	3	0	1	0	2	11	1	7	170	70	24.2215	4	3	12	1.04	7979	47
144	1	4	2	2	1	65	46	5	2	11	1	2	2	2	5	1	0	0	0	57	3	0	1	0	2	7.5	2	1	0	0	1	0	2	6	1	4	170	71	24.5675	4	3	3	0.88	1238	47
145	1	4	2	2	2	65	46	5	2	11	1	2	1	2	6	1	0	0	1	59	3	0	1	0	2	8	2	3	0	0	1	0	2	8	1	6	155	72	29.9688	3	2	2	1.13	7237	47
146	1	4	2	2	1	28	82	1	2	6	2	1				0	0	0			0	0	1	0	2	7.42857	2	1	0	0	1	0	1	5	0	2	180	108	33.3333	4	3	6	1.04	9390	47
147	1	4	2	2	1	40	71	3	2	2	2	1				0	0	0			2	0	1	0	1	6.92857	2	1	1	0	1	0	2	7	1	8	173	68	22.7204	4	3	11	1.06	.	47
148	1	4	2	2	1	38	73	2	2	2	2	1				0	0	0			0	0	1	0	1	7	2	1	0	0	1	0	2	6	1	4	175	80	26.1224	3	2	5	1.07	4890	47
149	1	4	2	2	2	29	82	1	2	2	2	1				0	0	0			0	0	1	0	2	7.21429	2	2	1	0	1	0	2	8	1	3	163	67	25.2174	4	3	7	0.98	6188	47
150	1	8	2	2	2	38	73	2	2	9	1	2	2	1	2	1	0	0	0	38	0	0	1	0	2	8.57143	2	0	0	1	0	0	0	3	0	0	165	60	22.0386	3	2	9	1.06	262	85
151	1	8	2	2	1	63	48	5	2	4	1	2	4	1	7	0	1	1	0	60	8	1	4	1	2	8	2	2	0	0	2	0	1	7	1	14	170	68	23.5294	3	2	3	0.88	6899	85
152	1	8	2	2	1	51	60	4	2	6	2	1				0	0	0			0	0	1	0	2	8	2	0	0	0	0	0	0	2	0	0	170	70	24.2215	4	3	9	0.87	3470	85
153	1	8	2	2	2	60	51	5	2	3	2	1				0	0	0			0	0	1	0	2	7.5	1	0	0	0	0	0	0	1	0	0	164	51	18.9619	4	3	12	1.13	7294	85
154	1	8	2	2	2	20	91	1	2	10	2	1				0	0	0			0	0	1	0	2	8.57143	2	0	0	0	0	0	0	2	0	0	155	50	20.8117	4	3	8	0.98	586	85
155	1	8	2	2	2	38	73	2	2	9	1	2	2	2	2	0	1	1	1	38	0	0	1	0	2	8.57143	2	1	0	1	0	0	0	4	0	0	158	50	20.0288	3	2	8	1.06	8050	85
156	1	8	2	2	1	28	83	1	2	6	1	2	0.1667	1	3	1	0	0	1	48	1	0	1	0	1	6.57143	2	0	1	0	0	0	1	4	0	0	175	63	20.5714	4	3	12	1.04	408	85
157	1	8	2	2	2	54	57	4	2	3	2	1				0	0	0			0	0	1	0	2	6.28571	1	2	1	0	1	0	2	7	1	0	155	54	22.4766	3	2	12	0.88	5693	85
158	1	8	2	2	2	48	63	3	2	9	1	2	2	1	5	0	1	1	1	42	1	0	1	0	2	8	2	0	0	0	0	0	1	3	0	0	154	58	24.4561	3	2	7	1.04	584	85
159	1	1	1	1	1	35	76	2	2	6	2	1				0	0	0			0	0	1	0	1	7	2	0	0	0	1	0	2	5	0	2	178	70	22.0932	4	3	9	1.07	.	22
160	1	1	1	1	1	54	57	4	2	7	2	1				0	0	0			3	0	1	0	2	7	2	1	0	0	1	0	2	6	1	1	170	64	22.1453	4	3	10	0.87	37	22
161	1	1	1	1	1	67	44	5	2	1	2	1				0	0	0			1	0	1	0	2	7	2	1	0	0	1	0	1	5	0	3	168	61	21.6128	1	1	6	0.88	7558	22
162	1	1	1	1	2	51	60	4	2	9	1	2	0.4167	1	3	0	0	0	0	42	2	0	1	0	2	7.28571	2	1	0	0	1	0	1	5	0	0	160	58	22.6562	4	3	10	0.88	2631	22
163	1	1	1	1	1	44	67	3	2	2	2	1				0	0	0			0	0	1	0	2	7.28571	2	1	0	0	1	0	1	5	0	0	175	70	22.8571	4	3	8	1.06	.	22
164	1	1	1	1	2	32	79	2	2	9	2	1				0	0	0			1	0	1	0	2	9	2	1	0	0	0	0	1	4	0	0	157	52	21.0962	4	3	7	1.06	.	22
166	1	1	1	1	2	45	66	3	2	6	1	2	1	1	4	0	0	0	0	52	1	0	1	0	2	7.28571	2	1	0	0	1	0	2	6	1	1	151	52	22.806	4	3	99	1.04	.	22
167	1	1	1	1	2	19	92	1	2	10	2	1				0	0	0			1	0	1	0	1	6.85714	2	1	1	0	1	0	1	6	1	5	160	48	18.75	4	3	99	0.98	.	22
168	1	1	1	1	2	35	76	2	2	9	1	2	0.25	1	4	0	0	0	0	45	5	1	4	1	2	7.35714	2	2	0	0	1	0	0	5	0	15	164	69	25.6544	5	3	10	1.06	7689	22
169	1	4	1	1	1	40	71	3	2	2	2	1				0	0	0			0	0	1	0	1	6	2	0	1	0	0	0	0	3	0	1	176	67	21.6296	4	3	7	1.06	7332	49
170	1	4	1	1	2	42	69	3	2	2	2	1				0	0	0			2	0	1	0	1	7	2	2	0	0	1	0	2	7	1	7	163	56	21.0772	3	2	9	1.04	.	49
171	1	4	1	1	1	25	86	1	2	10	2	1				0	0	0			0	0	1	0	1	7.28571	2	1	0	0	0	0	0	3	0	1	183	71	21.201	4	3	6	1.04	6930	49
172	1	4	1	1	1	58	53	4	2	6	2	1				0	0	0			2	0	1	0	2	6.5	2	2	1	0	1	0	0	6	1	0	173	69	23.0546	3	2	7	0.87	2017	49
173	1	4	1	1	1	34	77	2	2	3	1	2	0.1667	1	5	1	0	0	1	42	1	0	1	0	1	9.28571	2	2	0	0	1	0	1	6	1	0	173	70	23.3887	4	3	6	1.07	2336	49
174	1	4	1	1	2	31	80	2	2	6	1	3	1	1	5	0	0	0	0	60	3	0	1	0	1	7	2	1	0	0	0	0	1	4	0	9	161	48	18.5178	4	3	5	1.06	6974	49
175	1	4	1	1	2	29	82	1	2	3	2	1				0	0	0			5	1	2	0	1	7.28571	2	0	0	0	1	0	0	3	0	7	158	53	21.2306	4	3	5	0.98	3013	49
176	1	4	1	1	2	50	61	4	2	9	2	1				0	0	0			1	0	1	0	1	6.28571	2	1	1	0	1	0	1	6	1	0	164	57	21.1927	4	3	6	0.88	.	49
177	1	1	1	1	2	53	58	4	2	9	1	2	5	1	7	0	1	1	1	57	7	1	2	0	1	6	2	2	1	0	2	0	1	8	1	4	156	55	22.6003	3	2	8	0.88	4190	11
178	1	1	1	1	1	29	82	1	2	3	2	1				0	0	0			0	0	1	0	1	7.57143	2	0	0	0	1	0	1	4	0	2	168	55	19.487	3	2	9	1.04	6677	11
179	1	1	1	1	2	48	63	3	2	6	1	2	4	2	8	0	1	1	1	64	6	1	4	1	2	6	2	1	1	0	1	0	2	7	1	10	158	60	24.0346	3	2	9	1.04	4457	11
180	1	1	1	1	2	64	47	5	2	2	2	1				0	0	0			0	0	1	0	2	6	2	0	1	0	1	0	1	5	0	0	158	54	21.6311	2	1	7	1.13	.	11
182	1	1	1	1	1	31	80	2	2	4	1	2	0.3333	1	5	0	1	1	1	42	1	0	1	0	2	7.35714	2	0	0	0	1	0	1	4	0	3	180	84	25.9259	3	2	9	1.07	9170	11
183	1	1	1	1	2	32	79	2	2	9	2	1				0	0	0			1	0	1	0	2	8	2	1	0	0	1	0	0	4	0	1	165	57	20.9366	3	2	7	1.06	7113	11
184	1	1	1	1	1	53	58	4	2	2	1	2	1	1	3	0	0	0	0	48	0	0	1	0	2	7.28571	2	2	0	1	1	0	1	7	1	6	165	70	25.7117	3	2	10	0.87	2259	11
185	1	1	1	1	2	27	84	1	2	8	1	3	1	2	6	0	0	0	0	51	1	0	1	0	1	6.28571	1	1	1	0	1	0	1	5	0	8	160	44	17.1875	4	3	9	0.98	1210	11
186	1	8	2	2	1	62	49	5	2	4	2	1				0	0	0			0	0	1	0	2	5.57143	2	1	1	0	1	0	0	5	0	0	168	61	21.6128	2	1	6	0.88	8016	75
187	1	8	2	2	2	42	69	3	2	9	2	1				0	0	0			1	0	1	0	2	7.92857	2	0	0	0	0	0	0	2	0	1	158	52	20.83	3	2	7	1.04	.	75
188	1	8	2	2	1	33	78	2	2	3	2	1				0	0	0			0	0	1	0	1	7	2	0	0	0	0	0	0	2	0	0	170	74	25.6055	9	9	6	1.07	.	75
189	1	8	2	2	1	41	70	3	2	6	2	1				0	0	0			6	1	2	0	1	8.5	2	3	0	0	1	0	1	7	1	1	170	63	21.7993	4	3	7	1.06	6697	75
190	1	8	2	2	2	35	76	2	2	8	1	2	0.25	2	7	1	0	0	1	47	0	0	1	0	2	8.5	2	0	0	0	1	0	0	3	0	1	160	54	21.0937	4	3	7	1.06	.	75
191	1	8	2	2	1	24	87	1	2	3	1	2	2	2	4	1	0	0	0	49	5	1	2	0	2	10	2	1	0	0	1	0	1	5	0	3	180	67	20.679	4	3	8	1.04	3037	75
192	1	8	2	2	2	51	60	4	2	6	2	1				0	0	0			1	0	1	0	2	7	2	1	0	0	1	0	1	5	0	4	163	62	23.3355	4	3	9	0.88	.	75
193	1	8	2	2	1	55	56	4	2	2	1	2	4	1	4	0	1	1	1	48	3	0	1	0	2	6.85714	2	1	0	0	2	0	1	6	1	4	160	59	23.0469	5	3	7	0.87	.	75
194	1	8	2	2	2	67	44	5	2	2	1	2	0.4167	2	7	1	0	0	1	47	6	1	2	0	1	6.92857	2	3	1	0	2	0	1	9	1	8	172	73	24.6755	3	2	7	1.13	.	75
195	1	4	1	1	2	48	63	3	2	9	1	3	0.3333	1	1	0	0	0	0	48	4	0	1	0	2	6.57143	2	2	1	0	2	0	1	8	1	0	156	52	21.3675	3	2	6	1.04	816	48
196	1	4	1	1	2	24	87	1	2	3	1	2	0.1667	1	6	0	0	0	0	53	3	0	1	0	1	7.28571	2	0	0	0	0	0	0	2	0	1	160	48	18.75	4	3	4	0.98	4757	48
197	1	4	1	1	1	61	50	5	2	2	2	1				0	0	0			2	0	1	0	1	5.64286	2	0	2	0	0	0	0	4	0	0	167	69	24.7409	3	2	7	0.88	.	48
198	1	4	1	1	1	29	82	1	2	3	1	2	2	1	5	1	0	0	0	50	2	0	1	0	1	5	2	2	2	0	0	0	1	7	1	7	182	80	24.1517	3	2	5	1.04	2587	48
199	1	4	1	1	1	35	76	2	2	3	2	1				0	0	0			0	0	1	0	1	7	2	0	0	0	0	0	0	2	0	0	166	67	24.3141	4	3	4	1.07	170	48
200	1	4	1	1	1	54	57	4	2	4	2	1				0	0	0			0	0	1	0	1	5.14286	2	1	3	0	1	0	1	8	1	1	170	80	27.6817	3	2	7	0.87	825	48
201	1	4	1	1	2	53	58	4	2	9	1	2	2	1	5	0	1	1	1	50	7	1	4	1	1	6.57143	2	1	1	0	0	0	1	5	0	10	160	47	18.3594	3	2	6	0.88	3994	48
202	1	4	1	1	1	48	63	3	2	2	2	1				0	0	0			1	0	1	0	1	6.5	2	0	1	0	0	0	1	4	0	1	173	60	20.0474	4	3	6	1.06	9648	48
203	1	4	1	1	2	39	72	2	2	9	1	2	0.1667	1	5	1	0	0	0	44	1	0	1	0	1	9.0238	2	3	0	0	1	0	2	8	1	5	162	52	19.8141	3	2	7	1.06	.	48
204	1	4	1	1	2	65	46	5	2	11	2	1				0	0	0			0	0	1	0	2	8.5	2	0	0	0	0	0	0	2	0	0	158	54	21.6311	3	2	6	1.13	6340	48
205	1	1	1	1	1	53	58	4	1	2	1	2	1	2	7	0	1	1	1	53	4	0	1	0	2	7.71429	2	1	0	0	1	0	1	5	0	4	180	80	24.6914	4	3	9	0.87	447	10
206	1	1	1	1	2	60	51	5	2	9	1	2	12	2	8	0	1	1	1	59	4	0	1	0	1	7	2	0	0	0	1	0	1	4	0	2	163	60	22.5827	3	2	9	1.13	.	10
207	1	1	1	1	2	45	66	3	2	3	1	2	0.0833	1	6	0	1	1	1	42	2	0	1	0	1	6.5	2	1	1	0	1	0	1	6	1	3	160	90	35.1562	3	2	7	1.04	5420	10
208	1	1	1	1	1	45	66	3	2	8	1	2	2	1	7	0	0	0	0	49	7	1	4	1	1	7	2	1	0	0	1	0	1	5	0	12	170	65	22.4913	4	3	2	1.06	2411	10
209	1	1	1	1	1	31	80	2	2	3	2	1				0	0	0			0	0	1	0	1	8	2	1	0	0	0	0	0	3	0	0	178	72	22.7244	4	3	7	1.07	3755	10
210	1	1	1	1	2	30	81	2	2	6	1	2	3	2	8	0	1	1	1	62	1	0	1	0	1	6	2	0	1	0	1	0	1	5	0	3	158	50	20.0288	3	2	7	1.06	4439	10
211	1	1	1	1	2	51	60	4	2	2	2	1				0	0	0			7	1	2	0	1	5	2	3	2	0	1	0	0	8	1	1	164	63	23.4236	3	2	10	0.88	6188	10
212	1	1	1	1	1	65	46	5	2	3	2	1				0	0	0			4	0	1	0	1	7.5	2	1	0	0	1	0	1	5	0	3	176	70	22.5981	3	2	10	0.88	4627	10
213	1	4	2	2	1	40	71	3	2	2	1	2	5	1	7	0	0	0	0	53	5	1	2	0	1	6.57143	2	3	1	0	1	0	2	9	1	5	177	77	24.5779	4	3	8	1.06	166	46
214	1	4	2	2	2	39	72	2	2	9	2	1				0	0	0			0	0	1	0	2	9.35714	2	0	0	0	0	0	0	2	0	0	163	58	21.83	4	3	6	1.06	9654	46
215	1	4	2	2	1	32	79	2	2	2	2	1				0	0	0			0	0	1	0	2	8.28571	2	1	0	0	1	0	1	5	0	0	181	83	25.335	4	3	12	1.07	8007	46
216	1	4	2	2	2	28	83	1	2	9	2	1				0	0	0			0	0	1	0	2	9	2	1	0	0	1	0	0	4	0	0	160	52	20.3125	4	3	10	0.98	6817	46
217	1	4	2	2	1	65	46	5	2	11	1	2	30	2	7	0	1	1	1	53	1	0	1	0	2	7	2	2	0	0	1	0	2	7	1	4	160	53	20.7031	3	2	2	0.88	3669	46
218	1	4	2	2	2	51	60	4	2	9	1	2	8	2	5	1	0	0	0	51	5	0	1	0	1	6	2	3	1	0	1	0	2	9	1	6	158	52	20.83	3	2	2	0.88	1264	46
219	1	4	2	2	1	55	56	4	2	11	1	2	0.0833	3	9	0	1	3	1	48	4	0	1	0	1	5	2	3	2	0	1	0	2	10	1	9	169	68	23.8087	3	2	4	0.87	7095	46
220	1	4	2	2	2	42	69	3	2	9	1	3	1	3	10	0	0	0	0	67	5	1	2	0	1	5.28571	2	2	2	0	1	0	2	9	1	9	160	55	21.4844	4	3	7	1.04	.	46
222	1	1	1	1	1	32	79	2	2	3	2	1				0	0	0			0	0	1	0	1	7	2	2	0	0	0	0	1	5	0	5	176	73	23.5666	3	2	12	1.07	7474	9
223	1	1	1	1	2	51	60	4	2	9	2	1				0	0	0			4	0	1	0	2	8.78571	2	0	0	0	1	0	1	4	0	3	158	50	20.0288	3	2	9	0.88	9908	9
224	1	1	1	1	1	55	56	4	2	2	2	1				0	0	0			2	0	1	0	2	8	2	1	0	0	1	0	1	5	0	2	167	60	21.5139	3	2	9	0.87	.	9
225	1	1	1	1	2	23	88	1	2	2	2	1				0	0	0			4	0	3	0	1	6	2	1	1	0	2	1	1	8	1	16	171	75	25.6489	3	2	12	0.98	9393	9
226	1	1	1	1	1	20	91	1	2	10	2	1				0	0	0			0	0	1	0	1	8	2	1	0	1	1	0	1	6	1	1	173	70	23.3887	4	3	9	1.04	8356	9
227	1	1	1	1	2	69	42	5	2	11	2	1				0	0	0			6	1	2	0	2	7	2	1	0	0	1	0	1	5	0	3	155	50	20.8117	2	1	5	1.13	.	9
228	1	1	1	1	1	41	70	3	1	3	2	1				0	0	0			8	1	2	0	2	6.57143	2	1	1	1	1	0	1	7	1	2	173	69	23.0546	3	2	7	1.06	3940	9
230	1	1	1	1	2	39	72	2	2	3	1	3	0.25	1	4	0	0	0	1	44	4	0	1	0	2	7	2	0	0	0	1	0	1	4	0	7	163	48	18.0662	3	2	9	1.06	3733	9
231	1	1	1	1	2	40	71	3	2	9	1	2	2	2	6	0	1	1	1	64	6	1	4	1	2	5.85714	2	3	2	3	2	0	2	14	1	10	158	53	21.2306	3	2	7	1.04	8720	9
232	1	8	2	2	2	46	65	3	2	5	1	3	0.5	2	7	0	0	0	0	47	5	1	2	0	1	6.28571	2	1	1	0	1	0	2	7	1	8	158	60	24.0346	2	1	6	1.04	.	76
234	1	8	2	2	2	56	55	4	2	2	1	2	0.1667	1	7	1	0	0	1	36	8	1	2	0	2	5	2	3	2	0	1	0	1	9	1	7	165	50	18.3655	3	2	6	0.88	5359	76
236	1	8	2	2	1	50	61	4	2	4	1	2	1	1	5	1	0	0	0	42	2	0	1	0	1	6	2	1	1	0	1	0	0	5	0	4	175	74	24.1633	3	2	6	0.87	.	76
237	1	8	2	2	1	28	83	1	2	3	2	1				0	0	0			3	0	1	0	1	7.5	2	1	0	0	0	0	0	3	0	0	179	87	27.1527	4	3	7	1.04	4480	76
238	1	8	2	2	1	33	78	2	2	6	2	1				0	0	0			2	0	1	0	1	8	2	1	0	0	1	0	0	4	0	0	170	53	18.3391	4	3	6	1.07	5141	76
239	1	8	2	2	2	38	73	2	2	9	2	1				0	0	0			0	0	1	0	2	8.57143	2	0	0	0	1	0	0	3	0	1	160	52	20.3125	4	3	6	1.06	4762	76
240	1	8	2	2	2	29	82	1	2	6	1	3	0.25	3	9	0	0	0	0	47	2	0	1	0	1	6	2	0	1	0	0	0	1	4	0	1	163	47	17.6898	4	3	7	0.98	8889	76
241	1	8	2	2	1	45	66	3	2	2	2	1				0	0	0			0	0	1	0	1	7	2	0	0	0	1	0	0	3	0	1	170	68	23.5294	3	2	6	1.06	8798	76
242	1	8	2	2	1	22	89	1	2	10	2	1				0	0	0			0	0	1	0	1	6.57143	2	0	1	0	1	0	0	4	0	0	180	74	22.8395	4	3	9	1.04	1832	74
243	1	8	2	2	2	33	78	2	2	8	2	1				0	0	0			0	0	1	0	1	7	2	0	0	0	1	0	0	3	0	2	165	60	22.0386	4	3	8	1.06	1559	74
244	1	8	2	2	2	21	90	1	2	3	2	1				0	0	0			3	0	1	0	1	8	2	1	0	0	1	0	1	5	0	7	173	79	26.3958	4	3	7	0.98	3393	74
245	1	8	2	2	2	46	65	3	2	9	2	1				0	0	0			0	0	1	0	1	7.5	2	0	0	0	1	0	0	3	0	1	155	47	19.563	3	2	7	1.04	8772	74
246	1	8	2	2	1	42	69	3	2	3	2	1				0	0	0			0	0	1	0	1	8	2	0	0	0	0	0	0	2	0	0	180	84	25.9259	4	3	99	1.06	7895	74
247	1	8	2	2	2	60	51	5	2	9	2	1				0	0	0			0	0	1	0	2	7.5	2	0	0	0	1	0	0	3	0	1	160	65	25.3906	3	2	7	1.13	.	74
248	1	8	2	2	1	55	56	4	2	2	2	1				0	0	0			1	0	1	0	2	7	2	0	0	0	1	0	0	3	0	2	173	75	25.0593	3	2	8	0.87	5406	74
249	1	8	2	2	1	69	42	5	2	2	2	1				0	0	0			1	0	1	0	1	7	2	1	0	0	1	0	0	4	0	0	175	80	26.1224	3	2	7	0.88	1129	74
250	1	8	2	2	2	57	54	4	2	9	1	2	0.25	2	6	1	0	0	0	49	2	0	1	0	1	7.28571	2	1	0	0	1	0	1	5	0	2	155	65	27.0552	3	2	3	0.88	9704	74
251	1	8	2	2	1	38	73	2	2	3	2	1				0	0	0			1	0	1	0	1	7.85714	2	1	0	0	1	0	1	5	0	0	175	70	22.8571	4	3	7	1.07	9728	74
252	1	8	2	2	2	20	91	1	2	10	2	1				0	0	0			2	0	1	0	1	6.14286	2	0	2	0	1	0	0	5	0	5	163	52	19.5717	4	3	7	0.98	4924	79
253	1	8	2	2	1	20	91	1	2	3	1	2	0.25	1	3	1	0	0	1	44	2	0	1	0	1	8	2	0	0	0	0	0	1	3	0	0	170	72	24.9135	3	2	8	1.04	5770	79
254	1	8	2	2	1	33	78	2	2	3	2	1				0	0	0			1	0	1	0	2	8	2	1	0	0	0	0	0	3	0	0	180	78	24.0741	3	2	6	1.07	4217	79
255	1	8	2	2	2	48	63	3	2	9	2	1				0	0	0			1	0	1	0	2	8.5	2	0	0	0	1	0	0	3	0	0	154	46	19.3962	3	2	8	1.04	.	79
256	1	8	2	2	2	56	55	4	2	9	2	1				0	0	0			1	0	1	0	1	4	2	1	3	0	1	0	1	8	1	3	157	55	22.3133	3	2	7	0.88	.	79
257	1	8	2	2	2	67	44	5	2	9	1	2	0.4167	2	4	1	0	0	0	40	0	0	1	0	2	8.5	2	0	0	0	1	0	1	4	0	1	155	55	22.8928	1	1	6	1.13	.	79
258	1	8	2	2	1	57	54	4	2	2	1	2	0.3333	1	6	0	0	0	0	43	1	0	1	0	1	6	2	0	1	0	0	0	0	3	0	1	175	76	24.8163	5	3	9	0.87	9076	79
259	1	8	2	2	1	49	62	3	2	6	2	1				0	0	0			1	0	1	0	1	4.5	2	0	3	0	1	0	0	6	1	0	172	68	22.9854	4	3	9	1.06	8500	79
260	1	8	2	2	2	38	74	2	2	9	1	2	0.4167	2	4	0	1	2	1	46	7	1	2	0	2	8.5	2	0	0	0	1	0	0	3	0	4	165	65	23.8751	4	3	8	1.06	3615	79
261	1	8	2	2	2	54	57	4	2	9	1	3	1	3	5	0	0	0	0	60	5	1	2	0	1	6.28571	2	2	1	0	1	0	1	7	1	2	157	61	24.7475	2	1	7	0.88	4615	69
263	1	8	2	2	1	45	66	3	2	2	1	2	0.1667	1	3	0	1	1	1	38	0	0	1	0	2	8.28571	1	1	0	0	1	0	0	3	0	0	176	72	23.2438	3	2	9	1.06	.	69
264	1	8	2	2	1	23	88	1	1	6	2	1				0	0	0			0	0	1	0	1	5.57143	2	1	2	0	1	0	2	8	1	2	175	69	22.5306	3	2	7	1.04	.	69
265	1	8	2	2	2	34	77	2	2	6	2	1				0	0	0			1	0	1	0	2	7.28571	2	0	0	0	0	0	0	2	0	0	164	57	21.1927	4	3	10	1.06	5323	69
267	1	8	2	2	1	51	60	4	1	3	2	1				0	0	0			2	0	1	0	2	7.85714	2	1	0	0	1	0	1	5	0	1	177	70	22.3435	3	2	7	0.87	7367	69
268	1	8	2	2	1	30	81	2	2	2	2	1				0	0	0			2	0	1	0	1	7.28571	2	1	0	0	0	0	1	4	0	1	171	62	21.2031	4	3	10	1.07	2692	69
269	1	8	2	2	2	29	82	1	2	6	1	2	4	1	4	0	1	1	1	55	4	0	1	0	2	7.57143	2	1	0	0	1	0	1	5	0	3	161	52	20.061	4	3	9	0.98	2529	69
270	1	8	2	2	1	28	83	1	2	6	2	1				0	0	0			1	0	1	0	1	7.57143	2	0	0	0	0	0	0	2	0	0	171	65	22.2291	4	3	11	1.04	.	62
271	1	8	2	2	2	29	82	1	2	6	1	2	0.3333	1	3	0	1	1	0	42	0	0	1	0	1	6.85714	2	1	1	0	0	0	0	4	0	0	170	55	19.0311	4	3	10	0.98	.	62
272	1	8	2	2	2	55	56	4	2	9	2	1				0	0	0			1	0	1	0	2	7	2	1	0	0	1	0	0	4	0	1	164	64	23.7954	2	1	8	0.88	4590	62
273	1	8	2	2	1	46	65	3	2	2	2	1				0	0	0			0	0	1	0	2	6.28571	2	1	1	0	1	0	0	5	0	1	170	70	24.2215	3	2	10	1.06	9884	62
274	1	8	2	2	2	64	47	5	1	9	2	1				0	0	0			2	0	1	0	2	9	2	2	0	0	1	0	0	5	0	0	160	55	21.4844	2	1	8	1.13	7756	62
275	1	8	2	2	2	36	75	2	2	9	1	2	1	1	5	0	1	1	1	44	3	0	1	0	1	7	2	1	0	0	1	0	0	4	0	1	157	53	21.5019	3	2	7	1.06	403	62
276	1	8	2	2	1	60	51	5	2	2	2	1				0	0	0			1	0	1	0	1	7	2	3	0	1	1	0	0	7	1	1	165	65	23.8751	2	1	9	0.88	3093	62
277	1	8	2	2	1	56	55	4	2	2	1	2	0.4167	2	5	1	0	0	0	38	1	0	1	0	2	8	2	3	0	0	1	0	1	7	1	2	170	64	22.1453	3	2	6	0.87	8315	62
278	1	8	2	2	2	47	64	3	2	2	1	2	0.1667	1	3	0	1	1	1	44	2	0	1	0	2	8.57143	2	1	0	0	0	0	0	3	0	1	160	55	21.4844	3	2	10	1.04	6651	62
279	1	8	2	2	2	31	80	2	2	2	2	1				0	0	0			0	0	1	0	1	8.57143	2	2	0	0	0	0	0	4	0	0	171	60	20.5191	3	2	12	1.06	7080	62
280	1	1	1	1	2	27	83	1	2	3	1	3	8	1	6	0	0	0	0	56	4	0	3	0	1	7.85714	2	2	0	0	2	0	2	8	1	11	158	55	22.0317	4	3	10	0.98	1157	20
281	1	1	1	1	1	54	57	4	2	6	1	2	3	1	5	0	1	1	1	44	4	0	1	0	1	7.64286	2	1	0	0	2	0	1	6	1	6	168	64	22.6757	3	2	7	0.87	8078	20
282	1	1	1	1	2	69	42	5	2	9	1	2	30	1	6	1	0	0	0	48	5	1	2	0	2	7	2	1	0	0	1	0	0	4	0	1	163	73	27.4756	1	1	6	1.13	.	20
283	1	1	1	1	2	59	52	4	2	2	2	1				0	0	0			0	0	1	0	2	6.28571	2	1	1	0	1	0	2	7	1	1	153	55	23.4952	3	2	8	0.88	.	20
284	1	1	1	1	1	33	78	2	2	3	2	1				0	0	0			0	0	1	0	1	7.85714	2	0	0	0	1	0	1	4	0	1	174	72	23.7812	4	3	9	1.07	.	20
286	1	1	1	1	1	43	68	3	2	7	2	1				0	0	0			5	1	2	0	1	5.57143	2	0	2	0	1	0	0	5	0	8	178	74	23.3556	5	3	11	1.06	6393	20
287	1	1	1	1	2	41	70	3	2	9	1	2	1	1	5	0	1	1	1	42	6	1	4	1	1	5.85714	2	3	2	0	1	0	2	10	1	15	158	57	22.8329	4	3	8	1.04	9000	20
288	1	1	1	1	1	23	88	1	2	3	1	2	2	9	4	1	0	0	0	40	4	0	1	0	1	8	2	1	0	0	1	0	1	5	0	9	175	65	21.2245	3	2	12	1.04	5168	20
289	1	1	1	1	2	39	72	2	2	8	2	1				0	0	0			0	0	1	0	2	8.57143	2	1	0	0	0	0	0	3	0	0	160	53	20.7031	5	3	12	1.06	6599	20
290	1	1	1	1	1	19	92	1	2	10	1	2	2	1	6	0	1	1	1	52	4	0	1	0	1	7.57143	2	2	0	0	1	0	2	7	1	5	178	70	22.0932	3	2	6	1.04	9975	21
291	1	1	1	1	2	50	61	4	2	9	2	1				0	0	0			4	0	1	0	1	6.78571	2	3	1	0	2	0	2	10	1	6	153	56	23.9224	4	3	5	0.88	8545	21
292	1	1	1	1	2	34	77	2	2	9	1	2	30	2	6	0	1	1	1	40	2	0	1	0	1	5	2	1	2	0	1	0	2	8	1	2	165	56	20.5693	4	3	7	1.06	.	21
293	1	1	1	1	2	49	62	3	2	9	2	1				0	0	0			2	0	1	0	1	6.39286	2	0	2	0	1	0	1	6	1	2	999	999	10.01	4	3	10	1.04	.	21
294	1	1	1	1	1	32	79	2	2	6	1	3	2	2	6	0	0	0	0	59	5	1	2	0	1	6.42857	2	1	1	0	2	0	2	8	1	7	181	77	23.5036	4	3	6	1.07	2002	21
295	1	1	1	1	1	40	71	3	2	8	2	1				0	0	0			1	0	1	0	2	8.64286	2	1	0	0	1	0	1	5	0	4	169	63	22.0581	4	3	7	1.06	.	21
296	1	1	1	1	1	50	61	4	2	8	1	2	0.25	2	6	1	0	0	0	42	1	0	1	0	1	6	2	1	1	0	1	0	1	6	1	4	165	63	23.1405	4	3	6	0.87	.	21
297	1	1	1	1	2	60	51	5	2	2	1	2	0.25	1	3	1	0	0	0	44	2	0	1	0	2	5.57143	2	2	1	0	1	0	2	8	1	5	161	60	23.1473	3	2	7	1.13	8096	21
298	1	1	1	1	2	19	92	1	2	10	2	1				0	0	0			0	0	1	0	2	8	2	3	0	0	1	0	1	7	1	4	160	50	19.5312	4	3	12	0.98	8007	21
299	1	8	2	2	2	60	51	5	2	9	1	2	0.1667	1	3	0	1	1	1	42	0	0	1	0	1	5	2	2	2	1	1	0	0	8	1	0	155	58	24.1415	3	2	10	1.13	5349	83
300	1	8	2	2	1	38	73	2	2	6	1	2	0.25	1	2	1	0	0	0	41	0	0	1	0	1	7.28571	2	1	0	0	0	0	0	3	0	0	168	70	24.8016	3	2	7	1.07	1071	83
301	1	8	2	2	1	28	83	1	2	6	1	2	0.4167	1	3	1	0	0	0	40	0	0	1	0	1	7.28571	2	1	0	0	0	0	0	3	0	0	178	74	23.3556	4	3	12	1.04	1071	83
302	1	8	2	2	2	50	61	4	1	3	1	2	0.25	2	3	0	1	1	1	45	1	0	1	0	1	6.28571	2	1	1	0	1	0	0	5	0	0	156	62	25.4767	3	2	7	0.88	4085	83
303	1	8	2	2	2	29	82	1	1	10	1	2	0.0833	1	5	0	1	1	1	36	0	0	1	0	2	7.28571	2	1	0	0	0	0	0	3	0	0	158	52	20.83	5	3	99	0.98	2491	83
304	1	8	2	2	1	63	48	5	2	2	1	2	0.1667	2	3	1	0	0	0	44	4	0	1	0	2	7.28571	2	1	0	0	1	0	1	5	0	0	170	73	25.2595	2	1	7	0.88	8497	83
305	1	8	2	2	1	57	54	4	1	3	2	1				0	0	0			0	0	1	0	2	8.28571	1	1	0	0	1	0	1	4	0	4	161	62	23.9188	4	3	5	0.87	2491	83
306	1	8	2	2	2	30	81	2	2	6	1	2	0.0833	1	3	0	1	1	1	42	0	0	1	0	2	7.85714	2	2	0	0	0	0	0	4	0	0	165	52	19.1001	4	3	12	1.06	773	83
307	1	8	2	2	2	39	72	2	2	2	1	2	0.3333	2	8	0	1	1	1	60	6	0	3	0	1	5.57143	2	3	2	0	2	0	2	11	1	17	163	67	25.2174	3	2	8	1.06	4275	83
308	1	8	2	2	1	40	71	3	1	3	2	1				0	0	0			7	1	4	1	2	8.14286	1	3	0	0	2	0	2	8	1	14	177	64	20.4284	4	3	3	1.06	7420	83
309	1	1	1	1	1	68	43	5	2	11	1	2	0.8333	1	7	1	0	0	0	40	5	1	2	0	2	5.28571	2	0	2	0	1	0	0	5	0	2	169	58	20.3074	2	1	3	0.88	2258	12
310	1	1	1	1	1	47	64	3	2	8	1	2	0.1667	1	6	0	0	0	0	44	2	0	1	0	2	8	2	1	0	0	1	0	1	5	0	5	173	80	26.7299	4	3	6	1.06	5515	12
311	1	1	1	1	2	43	68	3	2	9	1	2	1	1	8	1	0	0	0	44	5	1	2	0	1	7	2	2	0	0	1	0	0	5	0	1	149	43	19.3685	4	3	6	1.04	9072	12
312	1	1	1	1	2	34	77	2	2	8	1	2	2	2	8	0	1	1	1	63	3	0	1	0	2	7.57143	2	0	0	0	1	0	0	3	0	2	168	51	18.0697	4	3	7	1.06	302	12
313	1	1	1	1	2	58	53	4	2	2	2	1				0	0	0			0	0	1	0	1	5.78571	2	1	2	0	0	0	1	6	1	1	155	50	20.8117	3	2	7	0.88	.	3
314	1	1	1	1	2	44	67	3	2	9	2	1				0	0	0			1	0	1	0	2	4.35714	2	1	3	3	0	0	1	10	1	0	157	70	28.3987	3	2	9	1.04	9862	3
315	1	1	1	1	2	26	85	1	2	6	1	3	0.1667	3	7	0	0	0	0	65	3	0	1	0	1	6.28571	2	0	1	0	1	0	0	4	0	5	150	41	18.2222	4	3	5	0.98	5063	3
316	1	1	1	1	1	32	78	2	2	3	2	1				0	0	0			0	0	1	0	2	8.28571	2	0	0	0	1	0	0	3	0	0	171	70	23.939	4	3	3	1.07	5720	3
317	1	1	1	1	1	56	55	4	2	3	2	1				0	0	0			3	0	1	0	2	6.5	2	0	1	0	1	0	3	7	1	2	160	65	25.3906	3	2	9	0.87	3921	3
318	1	1	1	1	1	46	65	3	2	3	2	1				0	0	0			0	0	1	0	2	8.28571	2	2	0	0	1	0	1	6	1	0	176	92	29.7004	4	3	7	1.06	6405	3
320	1	1	1	1	2	34	77	2	2	3	2	1				0	0	0			1	0	1	0	2	9	2	1	0	0	1	0	0	4	0	0	160	53	20.7031	4	3	9	1.06	.	3
321	1	1	1	1	1	53	58	4	2	2	1	2	2	1	4	0	0	0	0	46	3	0	1	0	2	7.5	2	1	0	0	1	0	1	5	0	3	170	91	31.4879	4	3	9	0.87	4970	23
322	1	1	1	1	1	34	78	2	2	6	1	2	12	2	5	1	0	0	1	55	3	0	1	0	1	7.04764	2	2	1	0	1	0	2	8	1	8	168	78	27.6361	5	3	6	1.07	.	23
323	1	1	1	1	1	27	83	1	2	3	2	1				0	0	0			0	0	1	0	1	7.57143	2	1	0	0	1	0	1	5	0	1	172	73	24.6755	3	2	5	1.04	8999	23
324	1	1	1	1	1	69	43	5	2	11	1	2	0.8333	1	1	1	0	0	0	38	4	0	1	0	2	7	2	2	0	0	2	0	0	6	1	2	170	70	24.2215	3	2	7	0.88	7163	23
325	1	1	1	1	2	47	64	3	2	9	1	2	3	1	3	1	0	0	0	44	3	0	1	0	2	7.28571	2	2	0	0	1	0	1	6	1	4	158	55	22.0317	4	3	8	1.04	510	23
326	1	1	1	1	2	50	61	4	2	9	1	2	1	1	1	1	0	0	0	44	1	0	1	0	2	7.64286	2	1	0	0	1	0	2	6	1	2	162	62	23.6244	3	2	7	0.88	.	23
328	1	1	1	1	2	25	85	1	2	10	2	1				0	0	0			3	0	1	0	1	6.28571	2	3	1	0	1	0	2	9	1	5	171	65	22.2291	5	3	7	0.98	2634	23
329	1	1	1	1	1	40	71	3	2	6	2	1				0	0	0			2	0	1	0	1	7.1905	2	2	1	0	1	0	0	6	1	4	172	68	22.9854	4	3	9	1.06	8863	23
330	1	1	1	1	1	20	91	1	2	10	1	2	0.4167	1	3	0	0	0	0	57	2	0	1	0	2	7.71429	1	1	0	1	1	0	1	5	0	5	181	70	21.3669	4	3	4	1.04	6693	13
331	1	1	1	1	2	36	75	2	2	9	1	2	0.1667	1	6	1	0	0	0	38	2	0	1	0	1	7.14286	2	0	0	0	1	0	0	3	0	0	167	70	25.0995	4	3	6	1.06	4388	13
332	1	1	1	1	1	45	66	3	2	2	1	2	0.1667	1	5	0	1	1	1	42	3	0	1	0	1	8.85714	2	0	0	0	1	0	0	3	0	0	170	75	25.9516	3	2	6	1.06	949	13
333	1	1	1	1	1	63	48	5	2	11	2	1				0	0	0			1	0	1	0	2	7.5	2	0	0	0	1	0	0	3	0	0	152	62	26.8352	3	2	7	0.88	.	13
334	1	1	1	1	1	64	47	5	2	11	1	2	0.0833	1	7	1	0	0	1	46	2	0	1	0	2	7	2	1	0	0	1	0	0	4	0	0	168	68	24.093	3	2	5	0.88	863	13
335	1	1	1	1	2	48	63	3	2	8	1	2	2	3	8	0	1	1	1	69	2	0	1	0	2	8	2	1	0	0	1	0	1	5	0	4	159	50	19.7777	5	3	7	1.04	9515	13
336	1	1	1	1	2	40	71	3	2	9	2	1				0	0	0			0	0	1	0	1	4.57143	2	0	3	0	1	0	1	7	1	1	163	53	19.9481	3	2	12	1.04	.	13
337	1	1	1	1	2	21	90	1	1	10	1	2	12	1	3	0	1	1	1	54	2	0	1	0	2	9.07143	2	1	0	0	1	0	2	6	1	3	160	65	25.3906	4	3	7	0.98	2698	13
338	1	1	1	1	1	53	58	4	2	2	2	1				0	0	0			5	1	2	0	1	6	2	3	1	0	1	0	0	7	1	5	169	69	24.1588	3	2	7	0.87	1413	13
339	1	1	1	1	2	51	60	4	2	5	1	2	0.25	1	4	1	0	0	0	40	4	0	1	0	2	9	2	2	0	0	1	0	1	6	1	4	158	52	20.83	9	9	6	0.88	5592	13
340	1	1	1	1	1	32	79	2	2	2	1	2	0.0833	1	2	0	1	1	1	40	5	0	1	0	1	10.5714	2	3	0	0	1	0	2	8	1	3	170	54	18.6851	4	3	8	1.07	8966	13
341	1	1	1	1	2	51	60	4	2	9	1	2	0.4167	1	8	1	0	0	0	38	4	0	1	0	2	8.71429	2	0	0	0	1	0	0	3	0	3	165	64	23.5078	3	2	5	0.88	.	12
342	1	1	1	1	1	19	92	1	2	10	1	2	0.1667	1	3	1	0	0	0	42	2	0	1	0	1	8.57143	2	1	0	0	1	0	0	4	0	4	175	57	18.6122	4	3	6	1.04	6732	12
343	1	1	1	1	2	43	68	3	2	6	2	1				0	0	0			5	0	1	0	2	7.5	2	1	0	0	2	0	2	7	1	3	160	54	21.0937	4	3	8	1.04	7468	12
344	1	1	1	1	2	64	47	5	2	9	2	1				0	0	0			3	0	1	0	1	6	2	1	1	0	2	0	0	6	1	2	155	57	23.7253	9	9	99	1.13	.	12
345	1	1	1	1	1	57	54	4	2	2	2	1				0	0	0			7	1	2	0	1	5	2	3	2	0	1	0	0	8	1	9	168	65	23.03	3	2	5	0.87	7842	12
346	1	1	1	1	2	20	91	1	2	10	1	2	8	1	3	0	1	2	1	51	4	0	1	0	1	5.28571	2	2	2	0	1	0	0	7	1	6	161	52	20.061	4	3	6	0.98	5296	12
347	1	1	1	1	1	32	79	2	2	6	2	1				0	0	0			1	0	1	0	2	7.78571	2	0	0	0	1	0	1	4	0	2	175	78	25.4694	4	3	7	1.07	3197	12
348	1	1	1	1	2	62	49	5	2	5	1	2	2	2	3	1	0	0	0	40	3	0	1	0	2	9	2	2	0	0	1	0	0	5	0	2	156	56	23.0112	1	1	1	1.13	9248	19
349	1	1	1	1	2	40	71	3	2	9	1	3	2	2	6	0	0	0	0	61	5	1	2	0	1	7.5	2	1	0	0	1	0	1	5	0	5	170	70	24.2215	4	3	6	1.04	3925	19
350	1	1	1	1	2	25	86	1	2	11	2	1				0	0	0			5	1	2	0	2	10	2	3	0	0	1	0	2	8	1	5	154	56	23.6128	4	3	3	0.98	8767	19
352	1	1	1	1	2	51	60	4	2	6	2	1				0	0	0			7	1	4	1	2	10	2	3	0	0	2	0	1	8	1	19	162	55	20.9572	4	3	12	0.88	929	19
353	1	1	1	1	1	33	78	2	2	5	2	1				0	0	0			0	0	1	0	2	7.28571	2	0	0	0	1	0	1	4	0	2	184	90	26.5832	4	3	5	1.07	1397	19
354	1	1	1	1	1	26	85	1	2	1	2	1				0	0	0			3	0	1	0	1	7.57143	2	2	0	0	2	0	1	7	1	2	170	64	22.1453	3	2	9	1.04	1179	19
355	1	1	1	1	1	49	62	3	2	4	2	1				0	0	0			2	0	1	0	1	7.28571	2	0	1	0	1	0	0	4	0	2	165	72	26.4463	3	2	7	1.06	1138	19
356	1	1	1	1	2	39	72	2	2	9	1	2	0.25	1	4	1	0	0	0	42	4	0	1	0	1	6.28571	2	2	1	0	2	0	1	8	1	5	163	57	21.4536	4	3	7	1.06	3279	19
357	1	1	1	1	1	52	59	4	2	11	1	2	0.4167	3	7	0	1	1	1	78	9	1	4	1	2	9	2	3	0	0	2	3	1	11	1	26	165	65	23.8751	4	3	1	0.87	5079	19
359	1	1	1	1	1	57	54	4	2	4	1	3	1	1	8	0	0	0	0	42	6	1	2	0	2	9	2	2	0	0	1	0	2	7	1	0	170	70	24.2215	9	9	5	0.87	6505	24
360	1	1	1	1	2	57	55	4	2	9	1	2	0.25	1	5	0	1	1	1	40	3	0	1	0	2	6	2	1	1	0	2	0	1	7	1	2	158	65	26.0375	3	2	99	0.88	2417	24
362	1	1	1	1	1	31	80	2	2	3	1	2	0.1667	9	3	0	0	0	0	38	0	0	1	0	1	7	2	0	0	0	0	0	0	2	0	0	172	60	20.2812	4	3	7	1.07	6714	24
363	1	1	1	1	1	28	83	1	2	2	2	1				0	0	0			0	0	1	0	1	7	2	0	0	0	1	0	0	3	0	0	170	60	20.7612	3	2	5	1.04	.	24
364	1	1	1	1	2	32	79	2	2	9	1	2	0.1667	1	3	1	0	0	0	40	0	0	1	0	1	7.5	2	0	0	0	0	0	0	2	0	0	165	90	33.0579	4	3	7	1.06	4865	24
365	1	1	1	1	2	48	63	3	2	6	1	2	0.1667	1	4	0	0	0	0	42	2	0	1	0	1	7.64286	2	1	0	0	1	0	0	4	0	0	158	60	24.0346	3	2	7	1.04	7513	24
366	1	1	1	1	1	47	64	3	2	6	2	1				0	0	0			2	0	1	0	2	8.85714	2	0	0	0	1	0	0	3	0	0	165	59	21.6713	4	3	8	1.06	3477	24
367	1	1	1	1	2	20	91	1	2	10	1	2	4	1	5	1	0	0	0	51	0	0	1	0	1	6.85714	2	0	1	0	0	0	0	3	0	0	156	54	22.1893	4	3	6	0.98	1218	24
368	1	8	4	3	1	51	60	4	2	5	2	1				0	0	0			3	0	1	0	1	5	2	1	2	0	1	0	0	6	1	4	168	70	24.8016	3	2	4	0.87	.	67
369	1	8	4	3	2	48	63	3	2	3	2	1				0	0	0			0	0	1	0	1	5.5	2	0	2	0	1	0	0	5	0	0	166	53	19.2336	3	2	7	1.04	.	67
370	1	8	4	3	2	67	44	5	2	9	2	1				0	0	0			4	0	1	0	1	4.5	2	2	3	0	2	0	1	10	1	5	163	54	20.3244	1	1	5	1.13	.	67
371	1	8	4	3	1	64	48	5	2	5	2	1				0	0	0			2	0	1	0	2	6.85714	2	1	1	0	1	0	0	5	0	1	170	72	24.9135	3	2	4	0.88	705	67
372	1	8	4	3	2	52	60	4	2	9	1	3	0.8333	3	8	0	0	0	0	58	1	0	1	0	1	6	2	0	1	0	1	0	0	4	0	2	162	60	22.8624	4	3	9	0.88	3559	67
373	1	8	2	2	1	24	87	1	2	3	1	2	1	1	5	1	0	0	1	46	2	0	1	0	1	7.14286	2	2	1	1	1	0	2	9	1	4	160	60	23.4375	4	3	9	1.04	7949	67
374	1	8	4	3	2	31	80	2	2	9	1	3	1	3	6	0	0	0	0	43	4	0	1	0	2	8.28571	2	1	0	0	1	0	0	4	0	0	160	52	20.3125	3	2	6	1.06	9382	67
375	1	8	4	3	1	31	80	2	2	3	2	1				0	0	0			0	0	1	0	1	9.28571	2	1	0	0	1	0	1	5	0	1	165	71	26.079	3	2	5	1.07	.	67
376	1	8	4	3	2	23	88	1	2	10	2	1				0	0	0			0	0	1	0	1	8.28571	2	2	0	0	1	0	1	6	1	5	155	60	24.974	4	3	8	0.98	498	67
377	1	8	4	3	1	49	62	3	2	5	1	2	0.25	1	7	0	1	1	0	42	1	0	1	0	1	7.14286	2	0	1	0	0	0	1	4	0	5	169	50	17.5064	9	9	6	1.06	9832	67
378	1	8	2	2	1	30	81	2	2	3	1	2	0.1667	2	5	1	0	0	0	54	2	0	1	0	1	6	2	2	1	0	2	0	1	8	1	1	166	86	31.2092	3	2	6	1.07	6496	80
379	1	8	2	2	1	42	69	3	2	6	1	2	4	1	7	0	1	1	1	38	2	0	1	0	1	7.28571	2	1	0	0	1	0	0	4	0	0	173	67	22.3863	3	2	5	1.06	3114	80
380	1	8	2	2	2	54	57	4	2	2	1	2	5	1	4	0	1	1	1	48	4	0	1	0	1	5	2	2	2	0	0	0	0	6	1	1	152	53	22.9398	2	1	4	0.88	.	80
381	1	8	2	2	1	52	59	4	2	2	2	1				0	0	0			0	0	1	0	1	7	2	0	0	0	0	0	0	2	0	0	177	79	25.2163	4	3	10	0.87	.	80
382	1	8	2	2	2	62	49	5	2	9	1	2	12	2	5	0	1	1	1	42	8	1	2	0	1	5.5	2	3	2	0	3	0	1	11	1	5	158	64	25.6369	2	1	4	1.13	7665	80
383	1	8	2	2	2	40	70	3	2	6	1	2	0.8333	1	6	0	1	1	1	46	3	0	1	0	1	5.85714	2	3	2	0	1	0	0	8	1	0	165	55	20.202	4	3	5	1.04	3734	80
384	1	8	2	2	1	21	90	1	2	6	2	1				0	0	0			0	0	1	0	1	5.04764	2	1	3	0	0	0	1	7	1	6	177	92	29.3658	4	3	7	1.04	2499	80
385	1	1	1	1	1	26	85	1	2	3	2	1				0	0	0			0	0	1	0	1	6.42857	2	0	0	0	0	0	1	3	0	1	171	80	27.3588	4	3	12	1.04	8407	2
386	1	1	1	1	2	62	49	5	2	2	1	2	12	1	4	0	0	0	0	42	3	0	1	0	1	7.5	2	2	0	0	1	0	1	6	1	2	999	999	10.01	1	1	6	1.13	.	2
387	1	1	1	1	1	56	55	4	2	2	1	2	0.25	1	4	1	0	0	0	38	1	0	1	0	1	3.76187	2	0	3	0	1	0	1	7	1	1	177	77	24.5779	3	2	8	0.87	.	2
388	1	1	1	1	2	41	70	3	2	9	2	1				0	0	0			0	0	1	0	1	7	2	1	0	0	1	0	0	4	0	0	157	59	23.9361	4	3	9	1.04	4213	2
389	1	1	1	1	2	28	83	1	2	3	2	1				0	0	0			0	0	1	0	1	8	2	1	0	0	1	0	1	5	0	2	166	48	17.4191	3	2	10	0.98	.	2
390	1	1	1	1	2	54	57	4	2	2	2	1				0	0	0			2	0	1	0	1	7	2	0	0	0	1	0	1	4	0	4	160	61	23.8281	3	2	4	0.88	8047	2
391	1	1	1	1	1	64	47	5	2	11	1	2	30	2	8	1	0	0	0	46	4	0	1	0	2	6	2	1	1	0	1	0	0	5	0	1	166	58	21.048	2	1	99	0.88	1588	2
392	1	1	1	1	2	36	75	2	2	6	2	1				0	0	0			0	0	1	0	2	8.42857	2	0	0	0	1	0	1	4	0	1	160	60	23.4375	4	3	6	1.06	6911	2
393	1	1	1	1	2	40	71	3	2	9	1	2	1	1	4	0	0	0	0	36	2	0	1	0	1	12	2	2	0	0	1	0	1	6	1	0	168	75	26.5731	4	3	99	1.04	2128	4
394	1	1	1	1	1	42	69	3	2	4	2	1				0	0	0			2	0	1	0	2	7	2	1	0	0	1	0	1	5	0	5	172	65	21.9713	4	3	9	1.06	3593	4
395	1	1	1	1	1	33	78	2	2	6	2	1				0	0	0			3	0	1	0	1	4.57143	1	3	3	0	1	0	2	10	1	9	188	80	22.6347	4	3	9	1.07	7451	4
396	1	1	1	1	2	31	80	2	2	3	1	2	3	1	3	0	0	0	0	50	3	0	1	0	1	7.85714	1	1	0	1	1	0	1	5	0	4	166	56	20.3223	4	3	5	1.06	8707	4
397	1	1	1	1	2	65	46	5	2	5	2	1				0	0	0			1	0	1	0	2	7	1	0	0	0	1	0	1	3	0	1	154	54	22.7694	9	9	99	1.13	927	4
398	1	1	1	1	1	24	87	1	2	11	2	1				0	0	0			1	0	1	0	1	9	2	0	0	0	1	0	1	4	0	0	165	52	19.1001	4	3	4	1.04	3552	4
399	1	1	1	1	1	61	50	5	2	2	2	1				0	0	0			3	0	1	0	2	7	2	0	0	0	1	0	1	4	0	3	168	85	30.1162	3	2	99	0.88	8224	4
400	1	1	1	1	1	54	57	4	2	5	1	2	30	1	3	1	0	0	0	40	4	0	1	0	2	7	2	0	0	0	1	0	1	4	0	2	167	56	20.0796	1	1	2	0.87	204	4
401	1	1	1	1	2	52	59	4	2	3	1	3	3	2	8	0	0	0	0	64	8	1	4	1	1	14	1	0	0	0	2	0	3	6	1	17	147	59	27.3034	1	1	7	0.88	58	4
402	1	1	1	1	2	19	92	1	2	10	1	3	2	2	7	0	0	0	1	59	3	0	1	0	2	10.5714	2	1	0	0	1	0	0	4	0	3	163	52	19.5717	4	3	99	0.98	4622	4
403	1	8	2	2	1	46	65	3	2	6	1	2	4	2	5	1	0	0	1	55	2	0	1	0	1	5.28571	2	2	2	0	1	0	2	9	1	3	183	89	26.5759	4	3	3	1.06	.	65
404	1	8	2	2	1	22	89	1	2	10	1	2	1	2	6	1	0	0	0	44	0	0	1	0	1	6.71429	2	3	0	0	1	0	1	7	1	0	177	68	21.7051	3	2	10	1.04	6919	65
405	1	8	2	2	2	29	82	1	2	6	1	2	0.3333	2	6	0	1	1	1	45	3	0	1	0	1	7.28571	2	1	0	0	1	0	0	4	0	6	165	55	20.202	4	3	5	0.98	2877	65
406	1	8	2	2	2	34	77	2	2	9	1	3	6	2	4	0	0	0	0	60	3	0	1	0	1	4.71429	2	3	2	0	1	0	1	9	1	5	163	54	20.3244	4	3	12	1.06	1526	65
407	1	8	2	2	1	33	78	2	2	3	2	1				0	0	0			0	0	1	0	1	8.28571	2	1	0	0	1	0	0	4	0	0	172	84	28.3937	3	2	6	1.07	7737	65
408	1	8	2	2	2	47	64	3	2	9	2	1				0	0	0			0	0	1	0	2	8.42857	2	1	0	0	1	0	0	4	0	0	158	45	18.026	4	3	8	1.04	3847	65
409	1	8	2	2	2	64	47	5	2	9	1	2	0.1667	3	4	1	0	0	0	40	0	0	1	0	2	7	2	1	0	0	1	0	0	4	0	0	160	55	21.4844	4	3	6	1.13	3233	65
410	1	8	2	2	1	40	71	3	1	2	1	2	20	2	8	1	0	0	0	50	9	1	2	0	1	5.71429	2	0	1	0	0	0	0	3	0	0	173	78	26.0617	5	3	1	1.06	280	65
411	1	8	2	2	2	58	53	4	2	9	1	2	10	9	3	0	0	0	0	38	0	0	1	0	1	8	2	1	0	0	1	0	0	4	0	4	157	53	21.5019	4	3	8	0.88	5559	65
412	1	8	2	2	2	44	67	3	2	9	1	2	2	1	3	1	0	0	0	44	6	1	2	0	2	6.28571	2	1	1	0	0	0	0	4	0	6	164	57	21.1927	4	3	9	1.04	6606	65
413	1	8	2	2	1	59	52	4	2	11	2	1				0	0	0			0	0	1	0	1	8	2	2	0	0	1	0	0	5	0	1	168	72	25.5102	5	3	3	0.87	5163	65
414	1	8	2	2	1	61	50	5	2	2	2	1				0	0	0			0	0	1	0	1	4	2	1	3	0	1	0	1	8	1	0	170	80	27.6817	4	3	5	0.88	4910	65
415	1	8	2	2	1	54	57	4	2	3	2	1				0	0	0			0	0	1	0	1	5.57143	2	1	2	0	1	0	0	6	1	3	165	56	20.5693	4	3	8	0.87	8706	64
416	1	8	2	2	2	65	46	5	1	9	1	2	0.1667	1	6	1	0	0	0	36	1	0	1	0	2	9.14286	2	0	0	0	0	0	0	2	0	0	162	50	19.052	1	1	2	1.13	1677	64
417	1	8	2	2	1	40	71	3	2	8	2	1				0	0	0			2	0	1	0	2	7.14286	2	1	0	0	1	0	0	4	0	2	180	75	23.1481	5	3	11	1.06	2324	64
418	1	8	2	2	1	49	62	3	2	4	2	1				0	0	0			1	0	1	0	2	7.35714	2	0	0	0	1	0	1	4	0	1	176	71	22.921	3	2	9	1.06	448	64
419	1	8	2	2	1	39	73	2	2	11	1	2	0.8333	2	7	1	0	0	0	62	2	0	1	0	2	7	2	0	0	0	2	0	2	6	1	2	178	91	28.7211	4	3	1	1.07	4142	64
420	1	8	2	2	1	68	43	5	1	11	1	2	0.5	1	3	1	0	0	0	44	1	0	1	0	2	6.28571	2	0	1	0	1	0	1	5	0	0	165	59	21.6713	5	3	5	0.88	4811	64
421	1	8	2	2	2	53	58	4	2	2	1	2	0.1667	1	5	1	0	0	0	38	2	0	1	0	2	7.28571	2	0	0	0	1	0	0	3	0	2	155	57	23.7253	4	3	6	0.88	.	64
422	1	8	2	2	2	43	67	3	2	9	1	2	6	1	5	1	0	0	0	42	5	0	3	0	2	8.64286	2	3	0	0	2	3	1	11	1	11	160	52	20.3125	4	3	10	1.04	3771	64
423	1	8	3	3	1	25	85	1	2	6	2	1				0	0	0			0	0	1	0	1	5.5	2	1	2	0	1	0		6	1	0	170	65	22.4913	4	3	8	1.04	5416	61
424	1	8	3	3	1	39	72	2	2	3	1	2	5	2	8	1	0	0	1	60	4	0	1	0	2	6.5	2	1	1	0	0	1	0	5	0	0	177	60	19.1516	4	3	6	1.07	.	61
425	1	8	3	3	2	40	71	3	2	6	1	3	3	1	4	0	0	0	0	49	6	1	2	0	1	5.5	2	2	2	0	1	0	0	7	1	6	159	65	25.711	3	2	7	1.04	8445	61
426	1	8	3	3	2	39	72	2	2	9	2	1				0	0	0			0	0	1	0	1	7.85714	2	1	0	0	0	0	0	3	0	0	154	58	24.4561	3	2	5	1.06	.	61
428	1	8	3	3	2	54	57	4	2	11	2	1				0	0	0			0	0	1	0	1	10	2	1	0	0	0	0	0	3	0	0	164	54	20.0773	2	1	6	0.88	5252	61
430	1	8	3	3	1	44	67	3	2	2	2	1				0	0	0			2	0	1	0	1	5.5	2	0	2	0	1	0	0	5	0	0	170	65	22.4913	3	2	6	1.06	9930	61
431	1	8	3	3	1	59	52	4	2	3	2	1				0	0	0			0	0	1	0	2	9	2	1	0	0	1	0	0	4	0	0	170	62	21.4533	3	2	7	0.87	.	61
432	1	8	3	3	2	28	83	1	2	3	2	1				0	0	0			1	0	1	0	1	8	2	1	0	0	0	0	0	3	0	0	155	42	17.4818	4	3	5	0.98	6496	61
433	1	8	2	2	1	66	45	5	2	7	2	1				0	0	0			0	0	1	0	2	8.5	2	0	0	0	1	0	0	3	0	0	165	64	23.5078	3	2	7	0.88	1349	66
434	1	8	2	2	1	47	64	3	2	3	2	1				0	0	0			2	0	1	0	1	7	2	0	0	0	1	0	0	3	0	1	183	72	21.4996	4	3	6	1.06	.	66
435	1	8	2	2	2	21	90	1	2	10	2	1				0	0	0			0	0	1	0	1	7	2	1	0	0	1	0		4	0	0	167	60	21.5139	4	3	10	0.98	.	66
437	1	1	1	1	1	56	55	4	2	2	2	1				0	0	0			0	0	1	0	1	6.5	2	0	1	0	1	0	1	5	0	1	174	70	23.1206	3	2	5	0.87	.	7
438	1	1	1	1	2	20	91	1	2	10	2	1				0	0	0			0	0	1	0	1	6.5	2	1	1	0	0	0	0	4	0	0	171	53	18.1252	4	3	7	0.98	.	25
439	1	1	1	1	2	38	74	2	2	3	2	1				0	0	0			1	0	1	0	2	8.5	2	0	0	0	1	0	0	3	0	0	160	52	20.3125	3	2	5	1.06	4225	25
440	1	1	1	1	2	48	62	3	2	2	1	2	2	3	8	0	1	1	1	51	7	1	4	1	2	6	2	1	1	0	0	0	0	4	0	12	159	50	19.7777	4	3	6	1.04	225	25
441	1	1	1	1	2	19	92	1	2	10	2	1				0	0	0			0	0	1	0	2	7.21429	2	0	1	0	0	0	1	4	0	0	152	40	17.313	4	3	6	0.98	4534	7
442	1	1	1	1	1	38	73	2	2	6	1	2	0.1667	1	2	1	0	0	0	38	2	0	1	0	1	6.59521	2	0	2	0	1	0	1	6	1	5	184	84	24.811	4	3	10	1.07	4769	7
443	1	1	1	1	1	47	64	3	2	2	2	1				0	0	0			0	0	1	0	1	4.5	2	0	3	0	1	0	1	7	1	0	171	66	22.571	4	3	12	1.06	6534	7
444	1	1	1	1	2	40	71	3	2	9	2	1				0	0	0			0	0	1	0	1	6.64286	2	0	1	0	1	0	1	5	0	1	158	59	23.634	3	2	6	1.04	5105	7
445	1	1	1	1	2	59	52	4	2	5	2	1				0	0	0			2	0	1	0	2	6	1	0	1	0	1	0	1	4	0	2	151	60	26.3146	2	1	5	0.88	5988	7
446	1	1	1	1	2	35	76	2	2	9	1	2	0.3333	1	4	1	0	0	1	49	3	0	1	0	1	6.5	2	3	1	0	2	0	1	9	1	7	167	66	23.6652	3	2	5	1.06	2920	7
447	1	1	1	1	2	60	51	5	2	5	2	1				0	0	0			4	0	1	0	2	7	2	1	0	0	2	2	1	8	1	4	148	56	25.5661	2	1	6	1.13	4704	7
448	1	1	1	1	1	20	91	1	2	10	2	1				0	0	0			0	0	1	0	1	8.57143	2	0	0	0	1	0	1	4	0	1	170	75	25.9516	4	3	2	1.04	3259	7
449	1	8	2	2	1	39	72	2	2	3	2	1				0	0	0			0	0	1	0	2	7.5	2	0	0	0	0	0	0	2	0	0	172	65	21.9713	4	3	7	1.07	61	66
450	1	8	2	2	2	42	69	3	2	2	1	2	1	1	6	0	1	1	1	42	0	0	1	0	1	7	2	2	0	0	0	0	0	4	0	0	157	55	22.3133	4	3	99	1.04	.	66
452	1	8	2	2	1	54	57	4	2	5	2	1				0	0	0			2	0	1	0	2	8	2	1	0	0	1	0	0	4	0	2	178	80	25.2493	3	2	5	0.87	.	66
453	1	8	2	2	2	56	55	4	2	9	2	1				0	0	0			2	0	1	0	2	7	2	0	0	0	1	0	0	3	0	0	150	56	24.8889	3	2	9	0.88	6772	66
454	1	8	2	2	2	32	78	2	2	9	2	1				0	0	0			0	0	1	0	2	8.3333	2	1	0	0	1	0	0	4	0	0	155	56	23.3091	3	2	6	1.06	8046	66
455	1	1	1	1	2	57	54	4	2	9	2	1				0	0	0			2	0	1	0	2	7	2	1	0	0	0	0	0	3	0	0	155	60	24.974	3	2	10	0.88	2971	25
457	1	1	1	1	1	58	53	4	2	11	2	1				0	0	0			3	0	1	0	1	7	2	1	0	0	0	0	0	3	0	2	170	66	22.8374	4	3	7	0.87	.	25
458	1	1	1	1	1	69	42	5	2	2	2	1				0	0	0			1	0	1	0	2	7	2	2	0	0	1	0	0	5	0	2	165	70	25.7117	4	3	99	0.88	7281	25
459	1	1	1	1	1	34	76	2	2	6	2	1				0	0	0			0	0	1	0	1	6.64286	2	1	1	0	0	0	0	4	0	0	177	72	22.9819	4	3	99	1.07	9398	25
460	1	1	1	1	1	24	87	1	2	10	2	1				0	0	0			0	0	1	0	1	8	2	1	0	0	0	0	0	3	0	0	185	80	23.3747	4	3	8	1.04	9484	25
461	1	1	1	1	1	41	70	3	2	7	2	1				0	0	0			0	0	1	0	1	7	2	0	0	0	0	0	0	2	0	0	186	85	24.5693	4	3	7	1.06	.	25
463	1	8	2	2	1	49	62	3	1	6	2	1				0	0	0			1	0	1	0	2	7.28571	2	1	0	0	1	0	0	4	0	0	176	60	19.3698	4	3	8	1.06	.	88
464	1	8	2	2	1	30	81	2	2	4	2	1				0	0	0			2	0	1	0	1	6.28571	1	1	1	0	1	0	0	4	0	2	168	64	22.6757	3	2	7	1.07	.	88
466	1	8	2	2	1	50	61	4	2	2	2	1				0	0	0			1	0	1	0	1	6	2	1	1	0	1	0	0	5	0	1	168	64	22.6757	2	1	6	0.87	256	88
467	1	8	2	2	2	20	91	1	2	10	2	1				0	0	0			0	0	1	0	1	6.57143	2	1	1	0	1	0	0	5	0	2	168	49	17.3611	4	3	7	0.98	143	88
468	1	8	2	2	2	33	78	2	2	9	2	1				0	0	0			1	0	1	0	2	7.28571	2	1	0	1	1	0	0	5	0	2	163	51	19.1953	4	3	6	1.06	4169	88
469	1	8	2	2	2	45	66	3	2	9	2	1				0	0	0			1	0	1	0	1	6.28571	2	1	1	0	1	0	0	5	0	2	157	63	25.5588	3	2	5	1.04	.	88
470	1	8	2	2	2	53	58	4	2	9	2	1				0	0	0			0	0	1	0	2	7	2	1	0	0	1	0	0	4	0	1	167	58	20.7967	3	2	6	0.88	.	88
471	1	8	2	2	1	19	92	1	2	10	2	1				0	0	0			1	0	1	0	2	7	2	1	0	0	1	0	0	4	0	2	183	58	17.3191	4	3	7	1.04	3934	87
472	1	8	2	2	2	53	58	4	2	9	2	1				0	0	0			1	0	1	0	1	7	2	1	0	0	1	0	0	4	0	2	155	60	24.974	3	2	6	0.88	4880	87
473	1	8	2	2	1	21	90	1	2	10	1	2	0.4167	2	6	0	0	0	0	38	2	0	1	0	1	8	2	1	0	0	0	0	0	3	0	2	188	78	22.0688	4	3	6	1.04	9940	87
475	1	8	2	2	1	47	64	3	2	6	2	1				0	0	0			3	0	1	0	2	8	2	1	0	0	1	0	1	5	0	5	169	81	28.3604	3	2	6	1.06	9257	87
476	1	8	2	2	1	65	46	5	2	5	2	1				0	0	0			0	0	1	0	2	8.14286	1	1	0	0	1	0	1	4	0	4	156	58	23.833	2	1	3	0.88	6246	87
477	1	8	2	2	2	33	78	2	2	9	2	1				0	0	0			5	1	2	0	2	8	2	1	0	0	1	0	0	4	0	8	172	60	20.2812	4	3	5	1.06	8201	87
478	1	8	2	2	1	33	78	2	2	4	2	1				0	0	0			0	0	1	0	1	6	1	1	1	0	0	0	0	3	0	1	172	69	23.3234	3	2	6	1.07	.	87
479	1	8	2	2	2	48	63	3	2	9	2	1				0	0	0			4	0	1	0	1	6.64286	2	1	1	0	1	0	2	7	1	2	154	45	18.9745	3	2	3	1.04	.	87
480	1	8	2	2	2	28	83	1	2	9	1	2	0.3333	2	3	0	1	1	1	42	3	0	1	0	2	8.92857	2	1	0	0	1	0	0	4	0	3	160	60	23.4375	3	2	10	0.98	7484	87
481	1	8	2	2	1	59	52	4	2	2	2	1				0	0	0			2	0	1	0	2	8.28571	2	2	0	0	1	0	1	6	1	4	169	75	26.2596	2	1	4	0.87	.	87
482	1	1	1	1	2	39	72	2	2	9	2	1				0	0	0			2	0	1	0	1	6	2	0	1	0	1	0	1	5	0	1	168	58	20.5499	3	2	7	1.06	4884	14
483	1	1	1	1	2	49	62	3	1	2	1	2	0.25	1	2	0	0	0	0	40	2	0	1	0	1	6	2	2	1	0	1	0	1	7	1	8	158	70	28.0404	2	1	8	1.04	7798	14
484	1	1	1	1	1	30	81	2	1	3	2	1				0	0	0			2	0	1	0	1	6.78571	2	0	1	0	1	0	0	4	0	6	175	70	22.8571	4	3	7	1.07	7748	14
485	1	1	1	1	2	50	61	4	2	9	2	1				0	0	0			0	0	1	0	1	6.28571	2	1	1	0	1	0	0	5	0	0	165	72	26.4463	2	1	7	0.88	3167	14
486	1	1	1	1	1	51	60	4	2	3	1	2	4	1	3	0	1	2	1	42	3	0	1	0	1	6	2	0	1	0	0	0	0	3	0	2	170	70	24.2215	3	2	7	0.87	6606	14
487	1	1	1	1	1	61	50	5	2	11	2	1				0	0	0			1	0	1	0	1	6	2	0	1	0	0	0	0	3	0	2	167	66	23.6652	3	2	8	0.88	8353	14
488	1	1	1	1	2	69	42	5	2	9	1	2	30	1	5	1	0	0	1	56	4	0	1	0	1	6	2	1	1	0	0	0	1	5	0	2	162	50	19.052	2	1	3	1.13	.	14
489	1	1	1	1	1	22	89	1	1	10	1	2	0.8333	1	7	0	0	0	0	44	1	0	1	0	1	6.57143	2	0	1	0	1	0	0	4	0	1	182	95	28.6801	4	3	9	1.04	3346	14
490	1	1	1	1	1	42	69	3	2	6	1	3	2	1	5	0	0	0	0	42	2	0	1	0	1	6.5	2	0	1	0	0	0	0	3	0	0	175	89	29.0612	4	3	7	1.06	3111	14
491	1	1	1	1	2	20	91	1	2	10	1	2	2	1	5	0	0	0	0	53	5	1	2	0	1	6.57143	2	2	1	0	1	0	2	8	1	4	163	55	20.7008	4	3	9	0.98	4165	14
492	1	8	2	2	1	54	57	4	2	2	1	2	4	1	7	0	0	0	0	56	2	0	1	0	1	7	2	2	0	0	1	0	1	6	1	1	172	76	25.6896	3	2	9	0.87	3125	71
493	1	8	2	2	2	53	58	4	2	3	2	1				0	0	0			0	0	1	0	1	7	1	2	0	0	1	0	1	5	0	2	145	45	21.4031	3	2	8	0.88	8477	71
494	1	8	2	2	1	48	63	3	2	3	2	1				0	0	0			0	0	1	0	1	6	2	3	1	0	1	0	1	8	1	0	174	67	22.1297	3	2	9	1.06	112	71
495	1	8	2	2	2	49	62	3	2	9	1	2	1	1	6	0	1	1	1	46	1	0	1	0	1	7	2	1	0	0	1	0	1	5	0	0	160	50	19.5312	3	2	8	1.04	1736	71
496	1	8	2	2	1	32	79	2	2	2	1	2	8	2	6	0	1	1	1	50	0	0	1	0	1	6	2	2	1	0	1	0	0	6	1	4	182	70	21.1327	4	3	12	1.07	6555	71
497	1	8	2	2	1	28	83	1	2	3	1	2	2	1	6	0	1	1	1	53	6	1	2	0	1	5	2	2	2	0	1	0	2	9	1	7	175	86	28.0816	4	3	9	1.04	2813	71
499	1	8	2	2	2	63	48	5	2	2	2	1				0	0	0			0	0	1	0	1	8	2	2	0	0	2	0	2	8	1	2	159	63	24.9199	3	2	6	1.13	17	71
500	1	8	2	2	2	19	92	1	2	10	2	1				0	0	0			2	0	1	0	1	7.28571	2	2	0	0	0	0	0	4	0	3	167	60	21.5139	3	2	9	0.98	1474	71
501	1	8	2	2	2	35	76	2	2	6	1	2	8	1	7	0	1	1	1	54	1	0	1	0	1	8	2	1	0	0	0	0	1	4	0	3	160	48	18.75	3	2	7	1.06	110	71
502	1	8	2	2	1	67	42	5	2	4	1	2	0.1667	1	7	1	0	0	0	38	0	0	3	0	2	6	2	2	1	0	1	0	1	7	1	12	177	74	23.6203	3	2	7	0.88	5629	70
503	1	8	2	2	2	53	58	4	2	2	1	3	0.25	2	9	0	0	0	0	48	0	0	3	0	1	6	2	2	1	0	1	0	0	6	1	12	161	61	23.533	3	2	9	0.88	.	70
504	1	8	2	2	2	62	49	5	2	9	1	2	0.4167	1	7	1	0	0	0	48	3	0	1	0	2	7.28571	2	2	0	0	2	0	1	7	1	3	150	50	22.2222	2	1	6	1.13	3432	70
505	1	8	2	2	1	42	69	3	2	3	1	2	3	2	7	1	0	0	0	59	0	0	1	0	1	6	2	2	1	0	2	0	1	8	1	0	179	88	27.4648	3	2	9	1.06	173	70
506	1	8	2	2	2	34	77	2	1	9	1	2	12	2	8	0	1	1	1	57	3	0	1	0	2	7.28571	2	2	0	0	1	0	1	6	1	0	163	50	18.8189	3	2	6	1.06	8056	70
507	1	8	2	2	1	34	77	2	2	6	2	1				0	0	0			9	1	2	0	1	6.57143	2	2	1	0	0	0	0	5	0	0	178	85	26.8274	4	3	8	1.07	7224	70
508	1	8	2	2	2	20	91	1	1	10	2	1				0	0	0			0	0	1	0	1	6.85714	2	2	1	0	0	0	0	5	0	0	162	55	20.9572	4	3	7	0.98	3764	70
509	1	8	2	2	1	53	58	4	1	2	2	1				0	0	0			0	0	3	0	1	6	2	2	1	1	1	0	1	8	1	20	168	80	28.3447	3	2	7	0.87	7333	70
510	1	8	2	2	2	41	70	3	2	9	2	1				0	0	0			0	0	1	0	1	6	2	0	1	0	2	0	1	6	1	9	162	62	23.6244	3	2	9	1.04	4966	70
511	1	8	2	2	1	27	84	1	1	8	2	1				0	0	0			0	0	1	0	1	8.57143	2	0	0	0	0	0	0	2	0	0	180	80	24.6914	4	3	7	1.04	4968	70
512	1	8	2	2	1	53	58	4	2	3	1	2	0.4167	1	5	0	1	1	1	51	0	0	1	0	1	7	2	2	0	0	0	0	1	5	0	3	165	63	23.1405	3	2	5	0.87	1962	72
513	1	8	2	2	2	64	47	5	2	2	1	2	0.4167	1	6	1	0	0	0	42	1	0	1	0	2	7	2	1	0	0	2	0	1	6	1	0	153	60	25.6312	2	1	7	1.13	7297	72
514	1	8	2	2	2	40	71	3	2	2	1	2	1	1	5	0	1	1	1	42	0	0	1	0	1	6	2	1	1	0	1	0	1	6	1	0	159	43	17.0088	2	1	6	1.04	.	72
515	1	8	2	2	1	30	81	2	2	3	1	2	2	1	5	1	0	0	0	42	2	0	1	0	1	7.85714	2	1	0	0	0	0	1	4	0	1	184	95	28.06	3	2	7	1.07	4861	72
516	1	8	2	2	1	25	86	1	1	3	1	2	4	1	6	0	0	0	0	48	2	0	1	0	1	6.57143	2	2	1	0	1	0	1	7	1	4	172	84	28.3937	3	2	7	1.04	919	72
517	1	8	2	2	2	28	83	1	2	3	1	2	3	2	8	1	0	0	0	52	2	0	1	0	1	6	2	1	1	0	0	0	1	5	0	0	172	52	17.5771	3	2	7	0.98	7137	72
518	1	8	2	2	2	31	80	2	2	6	1	2	8	2	7	1	0	0	0	44	7	1	4	1	1	7	2	2	0	0	1	0	1	6	1	21	160	57	22.2656	3	2	7	1.06	3950	72
519	1	8	2	2	2	50	61	4	2	9	1	2	0.1667	2	7	0	1	1	1	40	0	0	1	0	1	5	2	0	2	0	0	0	0	4	0	0	156	61	25.0657	3	2	7	0.88	7332	72
520	1	8	2	2	1	40	71	3	2	3	1	2	4	1	6	0	0	0	0	36	0	0	1	0	1	6	2	1	1	0	0	0	1	5	0	0	172	75	25.3515	3	2	7	1.06	6345	72
521	1	8	2	2	1	56	55	4	2	7	2	1				0	0	0			2	0	1	0	2	8	2	0	0	0	1	0	0	3	0	0	172	60	20.2812	4	3	10	0.87	1124	69
522	1	8	2	2	2	56	55	4	2	9	2	1				0	0	0			6	1	2	0	2	7.42857	2	2	0	0	1	0	0	5	0	0	159	61	24.1288	2	1	7	0.88	7972	69
523	1	8	2	2	1	46	65	3	1	3	1	2	2	2	5	0	1	1	1	61	4	0	1	0	2	7	2	1	0	0	1	0	1	5	0	2	153	55	23.4952	3	2	7	1.06	8826	69
524	1	1	1	1	1	63	48	5	2	11	1	2	0.1667	1	3	1	0	0	0	36	0	0	1	0	1	6	2	0	1	0	0	0	0	3	0	1	168	70	24.8016	2	1	5	0.88	6433	15
525	1	1	1	1	2	51	60	4	2	2	1	2	3	1	6	0	1	1	1	48	1	0	1	0	1	8	2	1	0	0	1	0	2	6	1	4	158	55	22.0317	3	2	7	0.88	2241	15
526	1	1	1	1	2	69	42	5	2	9	2	1				0	0	0			3	0	1	0	1	7	2	1	0	0	1	0	0	4	0	6	159	52	20.5688	2	1	2	1.13	5279	15
527	1	1	1	1	1	56	55	4	2	4	1	2	0.1667	1	5	1	0	0	0	38	2	0	1	0	2	7	2	1	0	0	1	0	0	4	0	1	162	53	20.1951	3	2	7	0.87	.	15
528	1	1	1	1	2	36	75	2	2	9	1	3	2	2	3	0	0	0	0	51	3	0	1	0	1	7	2	2	0	0	1	0	1	6	1	3	161	54	20.8325	4	3	5	1.06	8080	15
529	1	1	1	1	1	49	62	3	2	6	2	1				0	0	0			3	0	1	0	1	6.5	2	0	1	0	0	0	0	3	0	0	174	71	23.4509	3	2	7	1.06	876	15
530	1	1	1	1	1	39	72	2	2	6	1	2	0.1667	1	3	1	0	0	0	36	0	0	1	0	1	6	2	0	1	0	1	0	0	4	0	1	170	70	24.2215	4	3	7	1.07	6304	15
531	1	1	1	1	2	22	89	1	2	10	1	2	20	2	6	0	1	1	1	64	2	0	1	0	1	6.85714	2	1	1	0	0	0	1	5	0	0	171	59	20.1771	4	3	9	0.98	3555	15
532	1	1	1	1	1	24	87	1	2	10	2	1				0	0	0			0	0	1	0	1	6.92857	2	0	1	0	0	0	1	4	0	0	170	69	23.8754	4	3	7	1.04	6586	15
533	1	1	1	1	2	41	70	3	2	2	1	2	0.25	9	6	0	0	0	0	40	4	0	1	0	1	6.5	2	1	1	0	0	0	0	4	0	0	160	50	19.5312	3	2	8	1.04	.	15
534	1	8	2	2	1	66	45	5	2	2	2	1				0	0	0			6	1	2	0	2	7	2	0	0	0	1	0	0	3	0	2	177	88	28.089	3	2	8	0.88	2920	79
535	1	1	1	1	1	42	69	3	2	3	2	1				0	0	0			1	0	1	0	2	6.5	2	0	1	0	1	0	1	5	0	0	173	88	29.4029	3	2	7	1.06	9050	2
536	1	1	1	1	1	23	88	1	2	10	2	1				0	0	0			0	0	1	0	1	5.28571	2	2	2	0	2	0	2	10	1	5	190	88	24.3767	4	3	9	1.04	5975	5
537	1	1	1	1	2	40	71	3	2	3	1	2	1	1	7	1	0	0	0	54	6	1	2	0	1	5.64286	2	1	2	0	2	0	1	8	1	8	157	48	19.4734	4	3	4	1.04	.	5
538	1	1	1	1	2	30	81	2	2	6	1	3	8	2	3	0	0	0	0	59	5	1	4	1	1	7.57143	2	1	0	0	1	0	2	6	1	12	170	50	17.301	4	3	5	1.06	2653	5
539	1	1	1	1	1	41	70	3	2	2	1	2	2	2	6	0	1	1	1	48	6	0	1	0	1	5.28571	2	3	2	0	1	0	2	10	1	7	178	93	29.3524	4	3	9	1.06	9298	5
540	1	1	1	1	1	65	46	5	2	2	2	1				0	0	0			9	1	2	0	1	6.64286	2	1	1	0	0	0	0	4	0	1	165	69	25.3444	1	1	5	0.88	.	5
542	1	1	1	1	1	50	61	4	2	6	2	1				0	0	0			1	0	1	0	1	4	2	1	3	1	0	0	1	8	1	0	187	90	25.7371	4	3	6	0.87	1900	5
543	1	1	1	1	2	56	55	4	2	2	2	1				0	0	0			2	0	1	0	1	6.28571	2	1	1	0	1	0	0	5	0	0	162	62	23.6244	4	3	7	0.88	.	5
544	1	1	1	1	2	23	89	1	2	10	2	1				0	0	0			1	0	1	0	1	8.14286	2	2	0	0	0	0	1	5	0	1	158	58	23.2335	4	3	7	0.98	3026	8
545	1	1	1	1	1	19	92	1	2	10	2	1				0	0	0			0	0	1	0	1	7.71429	2	0	0	0	1	0	1	4	0	0	170	63	21.7993	4	3	7	1.04	4910	8
546	1	1	1	1	2	37	74	2	2	9	2	1				0	0	0			3	0	1	0	2	8.64286	2	1	0	0	0	0	1	4	0	1	161	59	22.7615	4	3	6	1.06	3735	8
547	1	1	1	1	1	35	76	2	2	6	1	2	2	2	5	1	0	0	0	46	2	0	1	0	1	6.85714	2	2	1	0	1	0	2	8	1	3	170	68	23.5294	4	3	7	1.07	7218	8
548	1	1	1	1	2	54	57	4	2	9	2	1				0	0	0			0	0	1	0	1	7.14286	2	1	0	0	0	0	1	4	0	0	160	58	22.6562	3	2	6	0.88	.	8
549	1	1	1	1	1	68	43	5	2	5	2	1				0	0	0			3	0	1	0	2	8	1	0	0	0	1	0	0	2	0	1	165	63	23.1405	2	1	4	0.88	4377	8
550	1	1	1	1	2	42	69	3	2	2	1	2	0.3333	2	8	0	1	1	1	54	4	0	1	0	1	6.57143	2	1	1	0	1	0	2	7	1	2	160	70	27.3437	3	2	5	1.04	8778	8
551	1	1	1	1	2	61	50	5	2	5	1	2	0.1667	1	1	0	1	1	1	42	3	0	1	0	2	6.92857	2	1	1	0	0	0	2	6	1	4	152	46	19.91	2	1	5	1.13	5340	8
552	1	1	1	1	1	42	69	3	2	2	1	3	0.3333	2	4	0	0	0	0	48	1	0	1	0	1	6.85714	2	0	1	0	0	0	1	4	0	2	174	65	21.4692	4	3	6	1.06	3869	8
553	1	1	1	1	1	53	58	4	2	6	2	1				0	0	0			1	0	1	0	2	8.28571	2	1	0	0	1	0	1	5	0	0	170	70	24.2215	3	2	7	0.87	4068	8
554	1	8	2	2	1	48	64	3	2	3	1	2	0.25	1	7	1	0	0	1	50	0	0	3	0	2	9	2	2	0	3	2	0	1	10	1	12	170	75	25.9516	3	2	4	1.06	4133	86
555	1	8	2	2	2	20	91	1	2	10	2	1				0	0	0			0	0	1	0	1	4	2	1	3	0	1	0	0	7	1	2	160	50	19.5312	9	9	99	0.98	3752	86
556	1	8	2	2	2	51	61	4	2	9	2	1				0	0	0			0	0	1	0	1	6.28571	2	1	1	0	0	0	0	4	0	0	166	53	19.2336	4	3	5	0.88	.	86
557	1	8	2	2	1	67	43	5	2	5	2	1				0	0	0			0	0	1	0	1	6.28571	1	1	1	0	1	0	0	4	0	1	178	60	18.937	3	2	4	0.88	.	86
558	1	8	2	2	2	36	75	2	1	9	2	1				0	0	0			4	0	1	0	1	7	2	2	0	0	0	0	0	4	0	3	163	51	19.1953	4	3	8	1.06	4709	86
560	1	8	2	2	1	34	78	2	2	2	1	2	1	1	5	0	1	1	1	46	0	0	1	0	1	8.5	2	1	0	0	0	1	0	4	0	0	173	55	18.3768	3	2	4	1.07	354	86
561	1	8	2	2	2	42	68	3	2	9	1	2	0.0833	1	7	1	0	0	0	43	0	0	1	0	1	7	2	1	0	0	1	0	0	4	0	3	154	50	21.0828	4	3	99	1.04	3579	86
562	1	8	2	2	1	23	87	1	2	3	2	1				0	0	0			0	0	1	0	1	5.28571	2	1	2	0	0	0	0	5	0	0	178	70	22.0932	3	2	5	1.04	1427	86
563	1	8	2	2	1	44	67	3	1	2	1	2	30	2	5	1	0	0	1	66	2	0	1	0	1	6	2	3	1	0	1	0	0	7	1	0	172	75	25.3515	3	2	7	1.06	7066	86
564	1	8	2	2	2	46	65	3	1	3	2	1				0	0	0			1	0	1	0	1	6.28571	2	1	1	0	0	0	0	4	0	0	169	59	20.6575	3	2	7	1.04	.	86
565	1	8	2	2	1	37	74	2	2	6	2	1				0	0	0			0	0	1	0	1	7.28571	2	0	0	0	0	0	0	2	0	0	170	70	24.2215	3	2	4	1.07	2814	86
566	1	8	2	2	2	65	46	5	2	9	1	2	0.1667	1	6	1	0	0	0	45	3	0	1	0	1	6.57143	2	2	1	0	1	0	1	7	1	1	160	60	23.4375	3	2	4	1.13	9204	86
567	1	8	2	2	1	38	73	2	2	6	2	1				0	0	0			0	0	1	0	1	7.57143	2	0	0	0	0	0	0	2	0	0	176	80	25.8264	5	3	9	1.07	5576	86
568	1	8	2	2	2	37	74	2	1	3	2	1				0	0	0			2	0	1	0	2	7	2	0	0	0	0	0	1	3	0	2	157	53	21.5019	3	2	7	1.06	3642	86
569	1	8	2	2	2	40	71	3	2	2	2	1				0	0	0			2	0	1	0	1	6	2	1	1	0	1	0	0	5	0	0	160	55	21.4844	3	2	9	1.04	.	86
570	1	1	1	1	1	26	85	1	2	8	2	1				0	0	0			1	0	1	0	1	6.71429	2	1	0	0	1	0	1	5	0	0	169	72	25.2092	4	3	3	1.04	5638	3
571	1	8	2	2	2	41	70	3	2	9	1	2	2	1	5	0	0	0	0	44	0	0	1	0	2	8	2	1	0	0	1	0	0	4	0	0	160	60	23.4375	3	2	99	1.04	2316	64
572	1	8	2	2	2	23	88	1	2	10	1	2	0.1667	1	5	1	0	0	0	36	0	0	1	0	1	6.28571	2	1	1	0	0	0	0	4	0	1	162	54	20.5761	4	3	8	0.98	.	64
573	1	8	2	2	1	19	92	1	2	10	1	2	0.25	1	3	1	0	0	0	38	0	0	1	0	1	5	2	1	2	0	0	0	0	5	0	0	176	70	22.5981	4	3	5	1.04	1910	64
574	1	1	1	1	2	22	89	1	2	10	2	1				0	0	0			2	0	1	0	2	8.28571	2	1	0	0	1	0	1	5	0	3	165	55	20.202	4	3	9	0.98	7364	5
575	1	1	1	1	2	60	51	5	2	9	2	1				0	0	0			1	0	1	0	2	7	2	1	0	0	1	0	1	5	0	3	153	50	21.3593	2	1	5	1.13	6096	5
576	1	8	3	3	2	42	69	3	2	9	2	1				0	0	0			6	1	4	1	2	8.57143	2	2	0	0	2	0	1	7	1	24	162	64	24.3865	3	2	6	1.04	9734	63
577	1	8	3	3	2	35	76	2	2	9	1	3	5	2	7	0	0	0	0	47	4	0	1	0	2	7.28571	2	2	0	0	1	0	0	5	0	7	163	51	19.1953	3	2	3	1.06	7734	63
578	1	8	3	3	2	53	58	4	2	9	1	2	0.4167	2	5	1	0	0	0	48	2	0	1	0	2	10	2	0	0	0	1	0	0	3	0	0	163	65	24.4646	2	1	3	0.88	.	63
579	1	8	3	3	1	59	52	4	2	11	1	3	0.5	2	8	0	0	0	0	67	7	1	4	1	2	7	2	3	0	0	2	0	3	10	1	11	169	70	24.5089	2	1	5	0.87	2954	63
580	1	8	3	3	2	27	84	1	2	11	1	3	2	2	7	0	0	0	0	58	6	1	2	0	1	9.5	2	2	0	0	2	0	1	7	1	9	160	50	19.5312	4	3	6	0.98	2395	63
582	1	8	3	3	1	39	72	2	2	4	2	1				0	0	0			0	0	1	0	2	7	2	1	0	0	1	0	1	5	0	1	172	60	20.2812	3	2	5	1.07	2309	63
583	1	8	3	3	1	45	66	3	2	2	1	2	0.1667	1	4	1	0	0	0	40	1	0	1	0	2	7.07143	2	1	0	0	1	0	1	5	0	3	174	58	19.1571	2	1	3	1.06	3927	63
584	1	8	2	2	1	28	83	1	2	11	1	2	4	1	5	1	0	0	1	61	1	0	1	0	2	9.28571	2	0	0	0	0	1	0	3	0	2	168	68	24.093	4	3	8	1.04	5692	68
585	1	8	2	2	2	26	85	1	2	10	1	2	1	2	6	0	1	1	1	63	1	0	1	0	1	6.71429	2	1	0	0	0	0	0	3	0	0	170	51	17.6471	4	3	9	0.98	5773	68
586	1	8	2	2	2	49	62	3	2	2	1	2	4	1	3	0	1	1	1	50	5	0	1	0	1	6	2	2	1	0	1	0	1	7	1	5	165	55	20.202	3	2	9	1.04	1751	68
587	1	8	2	2	2	34	77	2	2	6	1	3	1	1	4	0	0	0	0	54	3	0	1	0	1	7	2	1	0	0	1	0	0	4	0	0	162	51	19.433	4	3	11	1.06	3518	68
588	1	8	2	2	1	63	47	5	2	11	2	1				0	0	0			1	0	1	0	2	7	2	2	0	0	1	0	0	5	0	1	163	52	19.5717	3	2	99	0.88	6503	68
589	1	8	2	2	1	31	80	2	2	2	1	3	2	2	7	0	0	0	0	70	8	1	4	1	1	7	2	3	0	0	1	3	2	11	1	12	173	70	23.3887	3	2	8	1.07	5093	68
590	1	8	4	3	2	47	63	3	2	3	1	2	30	1	3	0	1	1	1	50	3	0	1	0	1	6	2	1	1	0	1	0	2	7	1	2	150	42	18.6667	3	2	8	1.04	7753	68
591	1	8	4	3	2	61	50	5	2	9	2	1				0	0	0			2	0	1	0	2	8	2	2	0	0	1	0	1	6	1	0	160	60	23.4375	3	2	8	1.13	7106	68
592	1	8	2	2	2	33	78	2	2	9	2	1				0	0	0			0	0	1	0	1	6	2	1	1	0	0	0	0	4	0	2	162	55	20.9572	3	2	6	1.06	106	86
593	1	1	1	1	2	24	87	1	2	10	2	1				0	0	0			0	0	1	0	1	6.28571	2	1	1	0	1	0	0	5	0	1	157	45	18.2563	4	3	8	0.98	6102	1
594	1	1	1	1	2	69	42	5	2	9	1	3	30	3	10	0	0	0	0	78	9	1	4	1	2	5.71429	2	3	1	0	2	2	3	13	1	22	150	46	20.4444	2	1	99	1.13	9939	18
596	1	4	1	1	1	25	86	1	2	3	1	2	4	2	3	0	1	1	1	43	5	0	1	0	1	5.85714	2	3	2	0	0	0	1	8	1	3	173	58	19.3792	4	3	7	1.04	.	45
597	1	8	2	2	1	60	51	5	2	11	2	1				0	0	0			5	1	2	0	2	6.5	2	2	1	0	1	0	0	6	1	0	168	60	21.2585	3	2	2	0.88	.	81
598	1	8	2	2	1	64	47	5	2	11	2	1				0	0	0			1	0	1	0	2	6	2	2	1	0	1	0	1	7	1	3	175	70	22.8571	3	2	5	0.88	3731	80
599	1	1	1	1	1	30	81	2	2	3	1	2	8	2	4	0	1	3	1	52	1	0	1	0	1	6	1	1	1	0	1	0	0	4	0	5	174	86	28.4053	3	2	6	1.07	6766	5
600	1	1	1	1	1	21	90	1	2	10	1	2	2	1	5	0	0	0	0	40	0	0	1	0	1	4.5	2	2	3	0	1	0	1	9	1	0	169	62	21.7079	4	3	10	1.04	7813	10
601	1	1	1	1	1	44	67	3	2	2	1	2	0.4167	2	9	1	0	0	0	61	3	0	1	0	1	7	2	1	0	0	1	0	1	5	0	1	172	67	22.6474	3	2	10	1.06	.	11
602	1	1	1	1	2	21	90	1	2	10	1	2	1	2	6	0	0	0	0	61	1	0	1	0	1	9	2	0	0	0	1	0	1	4	0	1	165	58	21.3039	4	3	9	0.98	1450	11
603	1	4	1	1	1	26	85	1	2	4	2	1				0	0	0			0	0	1	0	2	9	2	0	0	0	1	0	0	3	0	1	182	73	22.0384	4	3	9	1.04	4754	46
604	1	4	1	1	2	30	81	2	2	9	1	3	3	2	7	0	0	0	0	65	2	0	1	0	1	7	2	0	0	0	1	0	1	4	0	4	163	60	22.5827	4	3	6	1.06	7853	46
605	1	2	1	1	1	25	86	1	2	10	1	2	0.5	2	4	1	0	0	0	44	0	0	1	0	1	7.5	2	0	0	0	0	0	0	2	0	0	175	65	21.2245	4	3	7	1.04	1907	26
606	1	2	1	1	1	33	78	2	2	4	2	1				0	0	0			0	0	1	0	1	7	2	0	0	0	0	0	1	3	0	0	170	65	22.4913	3	2	6	1.07	6856	26
607	1	2	1	1	1	48	63	3	2	4	1	2	0.3333	2	5	1	0	0	0	47	0	0	1	0	2	8	2	0	0	0	0	0	0	2	0	0	167	60	21.5139	3	2	7	1.06	989	26
608	1	2	1	1	1	59	52	4	2	2	2	1				0	0	0			0	0	1	0	2	8.5	2	0	0	0	0	0	0	2	0	0	161	56	21.6041	3	2	5	0.87	486	26
609	1	2	1	1	1	63	48	5	2	5	2	1				0	0	0			0	0	1	0	1	5	2	3	2	0	1	0	1	9	1	3	165	60	22.0386	3	2	6	0.88	.	26
610	1	2	1	1	2	21	90	1	2	10	2	1				0	0	0			0	0	1	0	2	8.71429	2	0	0	0	0	0	0	2	0	0	153	49	20.9321	4	3	6	0.98	7731	26
611	1	2	1	1	2	32	79	2	2	3	1	2	0.25	2	7	1	0	0	0	50	0	0	1	0	1	7.71429	2	0	0	0	0	0	0	2	0	0	158	45	18.026	3	2	7	1.06	.	26
612	1	2	1	1	2	41	70	3	2	9	2	1				0	0	0			1	0	1	0	2	8.5	2	1	0	0	0	0	0	3	0	2	166	56	20.3223	3	2	6	1.04	7554	26
613	1	2	1	1	2	59	52	4	2	9	2	1				0	0	0			1	0	1	0	1	7	2	0	0	0	0	0	0	2	0	0	152	58	25.1039	3	2	5	0.88	7421	26
614	1	2	1	1	2	63	48	5	2	9	1	2	0.3333	2	3	1	0	0	0	47	1	0	1	0	2	7	2	1	0	0	1	0	1	5	0	3	156	60	24.6548	1	1	6	1.13	4847	26
615	1	2	1	1	1	29	82	1	2	3	2	1				0	0	0			0	0	1	0	1	5.85714	2	2	2	0	0	0	0	6	1	1	178	75	23.6713	3	2	7	1.04	116	27
616	1	2	1	1	1	38	73	2	2	6	2	1				0	0	0			1	0	1	0	1	6.5	2	2	1	0	1	0	0	6	1	2	164	70	26.0262	4	3	7	1.07	1193	27
617	1	2	1	1	1	42	69	3	2	4	1	2	0.25	2	7	1	0	0	0	48	5	0	1	0	1	6	2	2	1	0	1	0	0	6	1	5	169	70	24.5089	3	2	7	1.06	.	27
618	1	2	1	1	1	53	58	4	2	2	2	1				0	0	0			1	0	1	0	2	7.35714	2	1	0	0	1	0	0	4	0	5	172	71	23.9995	3	2	7	0.87	6019	27
620	1	2	1	1	2	19	92	1	2	10	1	2	2	1	5	1	0	0	1	52	2	0	1	0	1	5.71429	2	2	1	0	0	0	0	5	0	2	162	52	19.8141	4	3	7	0.98	4527	27
621	1	2	1	1	2	31	80	2	2	9	1	2	0.25	1	5	0	0	0	0	45	7	1	2	0	1	7.28571	2	2	0	0	1	0	0	5	0	6	162	56	21.3382	3	2	6	1.06	7176	27
622	1	2	1	1	2	43	68	3	2	9	2	1				0	0	0			0	0	1	0	1	6.92857	2	2	1	0	1	0	0	6	1	3	157	70	28.3987	3	2	7	1.04	5037	27
623	1	2	1	1	2	59	52	4	2	9	1	2	2	2	5	1	0	0	0	47	1	0	1	0	2	7	2	2	0	0	1	0	1	6	1	1	149	52	23.4224	2	1	5	0.88	.	27
624	1	2	1	1	2	62	49	5	2	5	2	1				0	0	0			1	0	1	0	2	7.07143	2	2	1	0	0	0	0	5	0	2	145	62	29.4887	1	1	5	1.13	7604	27
625	1	2	1	1	1	29	82	1	2	3	1	2	0.3333	1	6	1	0	0	0	42	0	0	1	0	1	8.57143	2	0	0	0	0	0	1	3	0	0	170	70	24.2215	3	2	3	1.04	1006	28
626	1	2	1	1	1	39	72	2	2	4	1	2	0.3333	1	6	0	1	1	1	42	2	0	1	0	2	7.57143	2	0	0	0	1	0	0	3	0	0	175	65	21.2245	4	3	6	1.07	3114	28
627	1	2	1	1	1	49	62	3	2	4	1	2	0.25	1	5	0	0	0	0	42	0	0	1	0	2	7.28571	2	1	0	0	1	0	1	5	0	2	170	70	24.2215	3	2	8	1.06	8533	28
628	1	2	1	1	1	54	57	4	2	2	1	2	0.4167	1	3	1	0	0	0	40	0	0	1	0	1	4.92857	2	0	3	0	0	0	1	6	1	2	160	52	20.3125	3	2	7	0.87	1178	28
630	1	2	1	1	2	19	92	1	2	3	1	2	3	1	5	1	0	0	0	40	1	0	1	0	2	8	2	1	0	0	0	0	1	4	0	0	158	51	20.4294	3	2	8	0.98	1014	28
631	1	2	1	1	2	38	73	2	2	3	1	2	1	2	7	0	1	1	1	54	3	0	1	0	2	8.07143	2	1	0	0	1	0	1	5	0	2	160	50	19.5312	4	3	4	1.06	545	28
632	1	2	1	1	2	46	65	3	2	3	1	3	2	2	6	0	0	0	0	54	1	0	1	0	1	6	2	1	1	0	1	0	1	6	1	0	160	60	23.4375	3	2	7	1.04	.	28
633	1	2	1	1	2	55	56	4	1	9	1	2	0.25	1	5	1	0	0	0	42	0	0	1	0	1	6	2	0	1	0	1	0	1	5	0	3	150	58	25.7778	2	1	6	0.88	7144	28
634	1	2	1	1	2	60	51	5	2	9	1	2	0.4167	1	5	1	0	0	0	50	3	0	1	0	2	7	2	1	0	0	1	0	1	5	0	7	160	65	25.3906	2	1	8	1.13	1171	28
635	1	2	1	1	1	23	88	1	2	10	2	1				0	0	0			7	1	2	0	2	7	2	1	0	0	1	0	1	5	0	3	177	55	17.5556	4	3	7	1.04	515	29
636	1	2	1	1	1	35	76	2	1	4	2	1				0	0	0			1	0	1	0	2	7.85714	2	1	0	0	1	0	0	4	0	0	176	68	21.9525	3	2	6	1.07	3584	29
637	1	2	1	1	1	41	70	3	2	6	2	1				0	0	0			0	0	1	0	1	4.71429	2	0	3	0	0	0	0	5	0	0	181	72	21.9774	4	3	9	1.06	6064	29
638	1	2	1	1	1	55	56	4	2	11	1	2	1	1	6	0	0	0	0	46	9	1	2	0	2	8.14286	2	3	0	0	2	0	0	7	1	1	150	55	24.4444	3	2	4	0.87	8271	29
639	1	2	1	1	1	65	46	5	2	3	2	1				0	0	0			0	0	1	0	2	7.5	2	1	0	0	1	0	0	4	0	0	162	61	23.2434	4	3	6	0.88	702	29
640	1	2	1	1	2	19	92	1	2	10	2	1				0	0	0			2	0	1	0	1	6.21429	2	2	2	0	0	0	1	7	1	1	159	55	21.7555	4	3	6	0.98	7392	29
641	1	2	1	1	2	37	74	2	2	3	2	1				0	0	0			1	0	1	0	1	6.57143	2	1	1	0	0	0	0	4	0	0	167	57	20.4382	3	2	9	1.06	9248	29
642	1	2	1	1	2	46	65	3	2	2	2	1				0	0	0			3	0	1	0	1	8	2	2	0	0	1	0	1	6	1	1	152	55	23.8054	3	2	9	1.04	6336	29
643	1	2	1	1	2	54	57	4	2	3	1	2	2	1	5	1	0	0	0	51	2	0	1	0	1	5.73807	2	1	2	0	0	0	1	6	1	0	156	62	25.4767	3	2	7	0.88	2308	29
644	1	2	1	1	2	62	49	5	2	9	2	1				0	0	0			1	0	1	0	2	9	2	0	0	0	1	0	0	3	0	0	151	56	24.5603	3	2	6	1.13	1245	29
645	1	2	1	1	1	24	87	1	2	6	2	1				0	0	0			0	0	1	0	1	8	2	3	0	0	1	0	1	7	1	0	170	75	25.9516	4	3	7	1.04	6431	30
646	1	2	1	1	1	35	76	2	2	4	1	2	0.25	2	7	0	1	1	1	46	3	0	1	0	2	7.92857	2	1	0	0	1	0	1	5	0	1	175	75	24.4898	4	3	7	1.07	580	30
647	1	2	1	1	1	40	71	3	2	4	2	1				0	0	0			0	0	1	0	2	6	2	0	1	0	0	0	1	4	0	1	170	73	25.2595	3	2	7	1.06	3298	30
648	1	2	1	1	1	52	59	4	2	6	2	1				0	0	0			2	0	1	0	2	7.64286	2	0	0	0	0	0	1	3	0	2	170	68	23.5294	4	3	8	0.87	3880	30
649	1	2	1	1	1	62	49	5	2	11	2	1				0	0	0			2	0	1	0	2	7	2	1	0	0	1	0	1	5	0	4	172	70	23.6614	2	1	3	0.88	4831	30
650	1	2	1	1	2	21	90	1	2	6	1	2	2	1	7	0	0	0	0	48	0	0	1	0	1	8.85714	2	0	0	0	1	0	1	4	0	2	165	53	19.4674	3	2	8	0.98	7977	30
651	1	2	1	1	2	39	72	2	2	9	1	2	4	1	7	1	0	0	0	44	2	0	1	0	1	7.57143	2	0	0	0	1	0	0	3	0	2	160	65	25.3906	3	2	6	1.06	5097	30
652	1	2	1	1	2	45	66	3	2	9	2	1				0	0	0			0	0	1	0	2	8.28571	2	0	0	0	0	0	1	3	0	2	160	58	22.6562	4	3	8	1.04	7542	30
653	1	2	1	1	2	59	52	4	2	2	2	1				0	0	0			1	0	1	0	2	7	2	2	0	0	1	0	1	6	1	4	156	58	23.833	1	1	7	0.88	3214	30
654	1	2	1	1	2	64	47	5	2	3	2	1				0	0	0			1	0	1	0	1	5.5	2	0	2	0	0	0	1	5	0	1	160	63	24.6094	1	1	7	1.13	9842	30
655	1	2	1	1	1	23	88	1	2	10	2	1				0	0	0			0	0	1	0	1	6.57143	2	0	1	0	1	0	0	4	0	0	183	80	23.8884	4	3	6	1.04	6269	31
656	1	2	1	1	1	33	78	2	2	6	1	2	0.5	1	7	1	0	0	0	40	0	0	1	0	1	7.57143	2	1	0	0	1	0	1	5	0	1	175	70	22.8571	4	3	6	1.07	6445	31
657	1	2	1	1	1	42	69	3	2	6	1	2	0.5	1	5	1	0	0	0	50	0	0	1	0	1	7.57143	2	1	0	0	1	0	1	5	0	3	172	70	23.6614	3	2	7	1.06	7077	31
658	1	2	1	1	1	55	56	4	2	6	1	2	0.4167	2	2	0	1	1	1	42	0	0	1	0	1	6.57143	2	1	1	0	1	0	1	6	1	3	175	70	22.8571	3	2	7	0.87	8609	31
659	1	2	1	1	1	66	45	5	2	11	2	1				0	0	0			0	0	1	0	2	6.28571	2	1	1	0	1	0	1	6	1	3	170	65	22.4913	3	2	5	0.88	.	31
660	1	2	1	1	2	24	87	1	2	6	2	1				0	0	0			0	0	1	0	1	7.28571	2	1	0	0	1	0	0	4	0	1	165	52	19.1001	4	3	7	0.98	4315	31
661	1	2	1	1	2	38	73	2	2	9	1	2	1	1	7	1	0	0	0	38	0	0	1	0	1	6.92857	2	1	1	0	1	0	0	5	0	2	160	52	20.3125	3	2	6	1.06	3252	31
662	1	2	1	1	2	40	71	3	2	6	1	2	1	2	8	1	0	0	0	44	1	0	1	0	1	7.14286	2	1	0	0	1	0	1	5	0	8	160	62	24.2187	4	3	5	1.04	1077	31
663	1	2	1	1	2	53	58	4	2	2	1	2	0.1667	1	7	0	1	2	1	42	2	0	1	0	2	9	2	1	0	0	1	0	1	5	0	4	158	62	24.8358	3	2	7	0.88	3511	31
664	1	2	1	1	2	66	45	5	2	9	2	1				0	0	0			0	0	1	0	2	7	2	0	0	0	1	0	1	4	0	4	158	65	26.0375	1	1	3	1.13	.	31
665	1	2	1	1	1	24	87	1	1	6	2	1				0	0	0			1	0	1	0	2	7.92857	1	0	0	0	1	0	1	3	0	4	175	70	22.8571	4	3	7	1.04	5976	32
666	1	2	1	1	1	35	76	2	2	2	2	1				0	0	0			0	0	1	0	2	7.5	2	0	0	0	1	0	0	3	0	1	175	68	22.2041	4	3	10	1.07	.	32
667	1	2	1	1	1	41	70	3	1	4	1	2	0.25	1	5	1	0	0	1	40	3	0	1	0	2	8.28571	2	1	0	0	1	0	1	5	0	0	169	78	27.31	3	2	5	1.06	.	32
668	1	2	1	1	1	50	61	4	2	6	2	1				0	0	0			2	0	1	0	1	7	2	0	0	0	1	0	0	3	0	1	175	92	30.0408	4	3	10	0.87	4578	32
669	1	2	1	1	1	67	44	5	1	5	2	1				0	0	0			0	0	1	0	2	6.64286	2	0	1	0	1	0	0	4	0	0	166	68	24.677	3	2	3	0.88	6388	32
670	1	2	1	1	2	25	86	1	2	11	1	2	2	1	5	0	1	1	1	50	5	1	2	0	1	7	2	3	0	0	1	0	1	7	1	6	173	60	20.0474	4	3	7	0.98	9962	32
671	1	2	1	1	2	37	74	2	2	5	2	1				0	0	0			1	0	1	0	1	6	2	2	1	0	1	0	1	7	1	1	154	70	29.5159	3	2	6	1.06	2125	32
672	1	2	1	1	2	48	63	3	2	6	1	3	1	1	3	0	0	0	0	36	2	0	1	0	2	7.5	2	0	0	0	1	0	0	3	0	0	164	61	22.68	3	2	8	1.04	2883	32
673	1	2	1	1	2	54	57	4	1	9	2	1				0	0	0			0	0	1	0	2	7.5	2	0	0	0	1	0	0	3	0	0	161	73	28.1625	3	2	7	0.88	9132	32
675	1	2	1	1	1	20	91	1	1	10	2	1				0	0	0			6	1	2	0	1	8.5	2	3	0	0	1	0	0	6	1	5	175	69	22.5306	4	3	6	1.04	9896	33
676	1	2	1	1	1	30	81	2	2	6	1	2	0.25	2	5	0	1	1	1	40	7	1	2	0	2	6.5	2	1	1	0	1	0	0	5	0	3	178	72	22.7244	4	3	6	1.07	953	33
677	1	2	1	1	1	44	67	3	2	2	1	2	0.0833	1	2	1	0	0	0	36	0	0	1	0	2	7.28571	2	1	0	0	1	0	2	6	1	2	172	68	22.9854	3	2	7	1.06	.	33
678	1	2	1	1	1	54	57	4	2	6	2	1				0	0	0			1	0	1	0	2	7.5	1	0	0	0	1	0	0	2	0	0	168	71	25.1559	3	2	10	0.87	1722	33
679	1	2	1	1	1	64	47	5	2	2	1	2	0.25	1	3	1	0	0	0	38	2	0	1	0	2	7.8333	2	1	0	0	1	0	0	4	0	1	167	52	18.6453	3	2	7	0.88	.	33
680	1	2	1	1	2	29	82	1	1	3	2	1				0	0	0			1	0	3	0	2	7.64286	2	1	0	0	1	0	2	6	1	14	169	62	21.7079	3	2	10	0.98	1245	33
681	1	2	1	1	2	39	72	2	2	3	2	1				0	0	0			0	0	1	0	2	8	1	0	0	0	1	0	1	3	0	1	162	59	22.4813	3	2	7	1.06	7777	33
682	1	2	1	1	2	44	67	3	2	9	1	3	1	3	10	0	0	0	0	78	3	0	3	0	1	8.11901	2	0	0	0	3	0	0	5	0	11	163	80	30.1103	3	2	6	1.04	8412	33
683	1	2	1	1	2	50	61	4	2	3	1	2	1	2	5	0	1	1	1	55	7	1	2	0	2	5.92857	2	1	2	0	1	0	1	7	1	5	173	63	21.0498	3	2	7	0.88	.	33
684	1	2	1	1	2	69	42	5	2	5	1	2	0.25	2	4	1	0	0	1	44	0	0	1	0	2	8	2	0	0	0	1	0	0	3	0	1	155	58	24.1415	1	1	2	1.13	.	33
686	1	2	1	1	1	23	88	1	2	3	2	1				0	0	0			0	0	1	0	1	7.57143	2	0	0	0	0	0	1	3	0	0	179	65	20.2865	4	3	6	1.04	6100	34
687	1	2	1	1	1	35	76	2	2	2	2	1				0	0	0			0	0	1	0	2	7.85714	2	0	0	0	1	0	1	4	0	2	176	72	23.2438	4	3	6	1.07	8553	34
688	1	2	1	1	1	47	64	3	2	6	2	1				0	0	0			4	0	1	0	2	7.64286	2	1	0	0	1	0	1	5	0	3	172	70	23.6614	4	3	7	1.06	9826	34
689	1	2	1	1	1	52	59	4	2	4	2	1				0	0	0			1	0	1	0	2	7.28571	1	1	0	0	1	0	1	4	0	0	170	67	23.1834	4	3	6	0.87	1769	34
690	1	2	1	1	1	63	48	5	2	5	2	1				0	0	0			6	1	4	1	1	9	1	1	0	0	1	0	1	4	0	10	165	65	23.8751	3	2	4	0.88	877	34
691	1	2	1	1	2	20	91	1	2	10	1	2	2	1	4	1	0	0	0	40	1	0	1	0	1	6.85714	2	3	1	0	1	0	2	9	1	2	157	58	23.5304	4	3	8	0.98	7547	34
692	1	2	1	1	2	33	78	2	2	9	1	2	2	1	6	1	0	0	0	46	0	0	1	0	1	5.85714	2	2	2	0	1	0	0	7	1	0	165	50	18.3655	4	3	7	1.06	7729	34
693	1	2	1	1	2	45	66	3	2	9	1	2	2	2	5	0	1	1	1	55	2	0	1	0	2	9	2	2	0	0	1	0	1	6	1	4	157	70	28.3987	4	3	7	1.04	6661	34
694	1	2	1	1	2	54	57	4	2	9	1	2	4	2	5	1	0	0	0	52	2	0	1	0	2	8	2	1	0	0	0	0	1	4	0	1	157	58	23.5304	3	2	4	0.88	9600	34
696	1	2	1	1	1	27	84	1	2	6	2	1				0	0	0			0	0	1	0	1	6.85714	2	0	1	0	0	0	1	4	0	1	171	81	27.7008	4	3	7	1.04	402	35
697	1	2	1	1	1	38	73	2	2	6	2	1				0	0	0			0	0	1	0	1	6.57143	2	0	1	0	0	0	0	3	0	0	185	95	27.7575	4	3	7	1.07	4043	35
698	1	2	1	1	1	40	71	3	2	6	2	1				0	0	0			0	0	1	0	1	6.21429	2	0	2	0	1	0	1	6	1	1	171	85	29.0688	4	3	7	1.06	4193	35
699	1	2	1	1	1	52	59	4	2	2	2	1				0	0	0			0	0	1	0	1	6	2	0	1	0	1	0	0	4	0	0	170	68	23.5294	3	2	7	0.87	.	35
700	1	2	1	1	1	65	46	5	2	5	1	2	2	1	4	0	0	0	0	42	0	0	1	0	2	7.28571	1	0	0	0	1	0	0	2	0	0	172	70	23.6614	2	1	3	0.88	.	35
701	1	2	1	1	2	25	86	1	2	3	2	1				0	0	0			0	0	1	0	1	8.28571	2	0	0	0	0	0	0	2	0	0	170	55	19.0311	3	2	8	0.98	6014	35
702	1	2	1	1	2	31	80	2	2	3	2	1				0	0	0			0	0	1	0	1	8.57143	2	0	0	0	1	0	0	3	0	0	162	52	19.8141	3	2	7	1.06	4061	35
703	1	2	1	1	2	48	63	3	2	9	2	1				0	0	0			0	0	1	0	2	7.28571	2	0	0	0	0	0	0	2	0	0	160	58	22.6562	3	2	7	1.04	5719	35
704	1	2	1	1	2	51	60	4	2	9	2	1				0	0	0			0	0	1	0	2	6.42857	2	0	1	0	0	0	0	3	0	0	155	55	22.8928	3	2	7	0.88	1468	35
705	1	2	1	1	2	61	50	5	2	9	1	2	0.4167	1	5	0	1	1	1	40	0	0	1	0	2	7.14286	2	0	0	0	1	0	0	3	0	0	157	62	25.1532	2	1	3	1.13	5567	35
706	1	7	1	1	1	24	87	1	2	3	1	2	3	1	1	0	0	0	0	40	0	0	1	0	1	8.28571	2	1	0	0	1	0	0	4	0	0	180	90	27.7778	4	3	7	1.04	5024	58
707	1	7	1	1	1	30	81	2	2	6	2	1				0	0	0			0	0	1	0	1	6.8095	2	0	1	0	0	0	1	4	0	0	178	85	26.8274	3	2	5	1.07	5602	58
708	1	7	1	1	1	48	63	3	2	2	2	1				0	0	0			1	0	1	0	1	8.71429	2	1	0	0	1	0	1	5	0	1	169	83	29.0606	3	2	7	1.06	2003	58
709	1	7	1	1	1	54	57	4	2	6	1	2	0.25	1	1	1	0	0	0	40	0	0	1	0	1	7	2	1	0	0	1	0	1	5	0	3	181	83	25.335	3	2	7	0.87	8259	58
710	1	7	1	1	1	63	48	5	2	4	2	1				0	0	0			3	0	1	0	2	8	2	1	0	0	1	2	1	7	1	3	165	70	25.7117	2	1	5	0.88	6325	58
711	1	7	1	1	2	29	82	1	2	6	2	1				0	0	0			0	0	1	0	1	7.57143	2	1	0	0	1	0	1	5	0	3	157	52	21.0962	3	2	9	0.98	9356	58
712	1	7	1	1	2	39	72	2	2	9	1	2	0.25	1	4	1	0	0	0	40	0	0	1	0	1	5.64286	2	0	2	0	1	0	2	7	1	2	156	60	24.6548	3	2	6	1.06	814	58
713	1	7	1	1	2	41	70	3	2	9	2	1				0	0	0			0	0	1	0	1	7.57143	2	1	0	0	1	0	1	5	0	0	163	62	23.3355	3	2	6	1.04	6321	58
714	1	7	1	1	2	58	53	4	2	9	1	2	5	2	7	1	0	0	0	54	3	0	1	0	2	8	2	1	0	0	1	0	1	5	0	3	164	64	23.7954	2	1	6	0.88	4269	58
715	1	7	1	1	2	65	46	5	2	9	1	2	5	2	3	1	0	0	0	56	4	0	1	0	2	8	2	1	0	0	1	0	1	5	0	2	159	71	28.0843	1	1	5	1.13	.	58
716	1	7	1	1	1	26	85	1	2	6	2	1				0	0	0			0	0	1	0	2	8.28571	2	1	0	0	0	0	0	3	0	0	171	72	24.623	3	2	6	1.04	1216	59
717	1	7	1	1	1	38	73	2	2	2	2	1				0	0	0			0	0	1	0	1	6.71429	2	1	0	0	1	0	1	5	0	0	190	100	27.7008	4	3	7	1.07	9934	59
718	1	7	1	1	1	43	68	3	2	4	2	1				0	0	0			0	0	1	0	2	7	2	1	0	0	1	0	1	5	0	0	180	80	24.6914	3	2	6	1.06	2639	59
719	1	7	1	1	1	54	57	4	2	2	2	1				0	0	0			0	0	1	0	1	7.78571	2	2	0	0	1	0	1	6	1	3	170	78	26.9896	3	2	7	0.87	2982	59
720	1	7	1	1	1	61	50	5	2	5	2	1				0	0	0			0	0	1	0	2	7.71429	2	2	0	0	1	0	0	5	0	2	158	60	24.0346	2	1	6	0.88	5662	59
721	1	7	1	1	2	26	85	1	2	9	2	1				0	0	0			1	0	1	0	2	8	2	1	0	0	1	0	1	5	0	0	160	50	19.5312	3	2	6	0.98	7390	59
722	1	7	1	1	2	37	74	2	2	9	2	1				0	0	0			1	0	1	0	2	6.71429	2	1	0	0	1	0	1	5	0	2	163	59	22.2063	4	3	7	1.06	1847	59
723	1	7	1	1	2	40	71	3	2	9	2	1				0	0	0			3	0	1	0	2	8	2	1	0	0	1	0	1	5	0	3	158	60	24.0346	3	2	6	1.04	9934	59
724	1	7	1	1	2	57	54	4	2	9	1	2	4	1	2	1	0	0	0	46	3	0	1	0	1	7	2	1	0	0	1	0	2	6	1	6	162	70	26.6728	2	1	3	0.88	9611	59
725	1	7	1	1	2	67	44	5	2	9	2	1				0	0	0			1	0	1	0	2	9	2	1	0	0	1	0	2	6	1	2	151	48	21.0517	2	1	5	1.13	.	59
726	1	7	1	1	1	27	84	1	2	3	1	2	8	1	6	0	0	0	0	50	3	0	1	0	1	8	2	1	0	0	1	0	1	5	0	1	177	75	23.9395	3	2	6	1.04	2815	60
727	1	7	1	1	1	39	72	2	2	4	2	1				0	0	0			0	0	1	0	2	7.57143	2	1	0	0	1	0	0	4	0	0	173	75	25.0593	3	2	6	1.07	9203	60
728	1	2	1	1	1	49	62	3	2	3	1	2	3	1	2	0	0	0	0	40	2	0	1	0	2	8.28571	2	1	0	0	1	0	1	5	0	1	172	76	25.6896	3	2	5	1.06	6297	60
729	1	7	1	1	1	52	59	4	2	2	2	1				0	0	0			1	0	1	0	2	9.5	2	1	0	0	1	0	1	5	0	0	173	82	27.3982	3	2	6	0.87	807	60
730	1	7	1	1	2	20	91	1	2	10	1	2	2	1	2	0	0	0	0	44	3	0	1	0	1	7.42857	2	1	1	0	1	0	1	6	1	2	155	47	19.563	4	3	6	0.98	1143	60
731	1	7	1	1	2	32	79	2	2	6	1	2	0.25	1	3	1	0	0	0	47	6	1	4	1	1	6.59521	2	3	2	0	1	0	2	10	1	13	164	53	19.7055	3	2	5	1.06	8725	60
732	1	7	1	1	2	41	70	3	2	9	2	1				0	0	0			2	0	1	0	2	8	2	3	0	0	0	0	0	5	0	1	160	58	22.6562	3	2	3	1.04	5811	60
733	1	7	1	1	2	50	61	4	2	9	2	1				0	0	0			2	0	1	0	2	7	2	1	0	0	2	0	1	6	1	6	158	60	24.0346	3	2	6	0.88	5749	60
734	1	15	3	3	1	29	82	1	2	5	1	2	0.25	1	4	1	0	0	0	38	0	0	1	0	1	7.85714	2	0	0	0	1	0	1	4	0	0	181	83	25.335	3	2	5	1.04	8469	124
735	1	15	3	3	1	30	81	2	2	3	1	2	8	2	5	0	1	1	1	60	0	0	1	0	1	8	2	0	0	0	0	0	1	3	0	1	167	75	26.8923	3	2	5	1.07	575	124
736	1	15	3	3	1	41	70	3	2	5	1	2	0.1667	1	3	1	0	0	0	36	0	0	1	0	2	7.5	2	0	0	0	0	0	0	2	0	0	168	74	26.2188	2	1	5	1.06	5612	124
737	1	15	3	3	1	57	54	4	2	4	1	2	4	1	5	0	0	0	0	40	0	0	1	0	2	7.5	2	0	0	0	0	0	1	3	0	0	165	64	23.5078	2	1	7	0.87	.	124
738	1	15	3	3	1	61	50	5	2	4	1	2	0.1667	1	3	1	0	0	0	38	0	0	1	0	1	7	2	0	0	0	1	0	2	5	0	1	165	64	23.5078	2	1	5	0.88	2925	124
739	1	15	3	3	1	60	51	5	2	2	1	2	0.1667	1	3	1	0	0	0	36	0	0	1	0	1	7	2	1	0	0	1	0	1	5	0	0	160	64	25	1	1	5	0.88	9699	124
740	1	15	3	3	2	22	89	1	2	10	1	2	8	1	4	1	0	0	0	42	0	0	1	0	1	5.5	2	0	2	0	1	0	1	6	1	1	174	58	19.1571	4	3	6	0.98	5420	124
741	1	15	3	3	2	33	78	2	2	9	1	2	1	1	3	1	0	0	0	42	0	0	1	0	1	6	2	0	1	0	0	0	0	3	0	0	164	65	24.1672	4	3	7	1.06	9232	124
742	1	15	3	3	2	40	71	3	2	9	1	2	2	1	3	1	0	0	0	38	0	0	1	0	1	7	2	0	0	0	0	0	0	2	0	0	156	74	30.4076	3	2	5	1.04	7836	124
743	1	15	3	3	2	52	59	4	2	9	1	2	0.0833	1	2	1	0	0	0	38	0	0	1	0	1	5	2	1	2	0	0	0	0	5	0	0	151	52	22.806	1	1	5	0.88	2591	124
744	1	15	3	3	2	61	50	5	2	9	1	2	0.1667	1	3	1	0	0	0	38	0	0	1	0	1	7	2	0	0	0	1	0	0	3	0	0	162	63	24.0055	2	1	5	1.13	2267	124
746	1	15	2	2	1	19	92	1	2	10	2	1				0	0	0			0	0	1	0	1	8.28571	2	2	0	0	1	0	0	5	0	0	186	85	24.5693	4	3	8	1.04	3547	125
747	1	15	2	2	1	31	80	2	2	6	2	1				0	0	0			0	0	1	0	1	6.92857	2	0	1	0	1	0	1	5	0	2	168	56	19.8413	4	3	7	1.07	9326	125
748	1	15	2	2	1	43	68	3	2	2	1	2	0.1667	2	5	1	0	0	0	52	4	0	1	0	1	4	2	3	3	0	1	0	3	12	1	9	175	75	24.4898	3	2	9	1.06	1013	125
749	1	15	2	2	1	54	57	4	2	2	2	1				0	0	0			0	0	1	0	1	6	2	0	1	0	1	0	0	4	0	0	170	63	21.7993	3	2	6	0.87	.	125
750	1	15	2	2	1	65	46	5	2	11	2	1				0	0	0			0	0	1	0	2	7	2	0	0	0	1	0	1	4	0	0	175	75	24.4898	2	1	5	0.88	1555	125
751	1	15	2	2	2	23	88	1	1	10	1	2	0.0833	1	6	1	0	0	0	46	2	0	1	0	2	10.7857	2	2	0	0	1	0	0	5	0	3	164	50	18.5901	4	3	7	0.98	1556	125
752	1	15	2	2	2	30	81	2	1	3	1	3	4	2	4	0	0	0	0	62	5	0	1	0	1	7.57143	2	2	0	0	1	0	1	6	1	8	160	50	19.5312	3	2	7	1.06	2255	125
753	1	15	2	2	2	43	68	3	2	9	1	2	1	2	4	0	1	1	1	59	2	0	1	0	2	8.64286	2	2	0	0	1	0	2	7	1	3	162	55	20.9572	3	2	6	1.04	9031	125
754	1	15	2	2	2	51	60	4	2	9	2	1				0	0	0			0	0	1	0	2	6	2	2	1	0	1	0	0	6	1	4	163	73	27.4756	3	2	10	0.88	3734	125
755	1	15	2	2	2	64	47	5	2	5	1	2	0.0833	3	8	1	0	0	0	54	0	0	1	0	2	6.28571	2	2	1	0	1	0	2	8	1	6	150	55	24.4444	1	1	2	1.13	.	125
756	1	15	2	2	1	23	88	1	2	10	1	2	0.4167	2	5	0	0	0	0	36	0	0	1	0	1	7.57143	2	0	0	0	0	0	0	2	0	0	174	85	28.075	4	3	7	1.04	7091	126
757	1	15	2	2	1	34	77	2	2	6	2	1				0	0	0			0	0	1	0	1	7.57143	2	0	0	0	1	0	1	4	0	0	175	70	22.8571	4	3	7	1.07	2290	126
758	1	15	2	2	1	49	62	3	2	6	1	2	1	1	5	0	1	1	1	46	0	0	1	0	2	7	2	0	0	0	1	0	1	4	0	0	175	75	24.4898	4	3	8	1.06	6274	126
759	1	15	2	2	1	53	58	4	2	2	2	1				0	0	0			0	0	1	0	1	7.57143	2	0	0	0	1	0	0	3	0	0	168	64	22.6757	3	2	6	0.87	457	126
760	1	15	2	2	1	63	48	5	2	5	2	1				0	0	0			0	0	1	0	1	6.28571	2	0	1	0	0	0	1	4	0	0	165	71	26.079	2	1	2	0.88	2613	126
761	1	15	2	2	2	28	83	1	2	6	2	1				0	0	0			0	0	1	0	1	7.57143	2	0	0	0	0	0	0	2	0	0	158	55	22.0317	4	3	7	0.98	1212	126
762	1	15	2	2	2	38	73	2	2	9	2	1				0	0	0			0	0	1	0	1	7.28571	2	0	0	0	1	0	0	3	0	0	158	45	18.026	3	2	7	1.06	3037	126
763	1	15	2	2	2	41	70	3	2	9	1	2	2	1	5	0	1	1	1	46	0	0	1	0	1	7.28571	2	0	0	0	0	0	0	2	0	0	160	45	17.5781	3	2	6	1.04	608	126
764	1	15	2	2	2	57	54	4	2	2	1	2	12	1	3	0	1	1	1	51	1	0	1	0	1	6	2	0	1	0	0	0	2	5	0	2	159	62	24.5243	3	2	8	0.88	.	126
765	1	15	2	2	2	62	49	5	2	9	1	2	4	2	5	0	1	1	1	58	3	0	1	0	2	8	2	1	0	0	2	0	0	5	0	4	152	62	26.8352	1	1	2	1.13	1380	126
766	1	15	2	2	1	26	85	1	2	4	1	2	1	1	6	0	0	0	0	40	0	0	1	0	2	6.64286	2	0	1	0	0	0	1	4	0	0	168	60	21.2585	3	2	7	1.04	4489	127
767	1	15	2	2	1	32	79	2	2	4	2	1				0	0	0			1	0	1	0	1	3.5	2	0	3	0	0	0	0	5	0	0	177	99	31.6001	3	2	7	1.07	4952	127
768	1	15	2	2	1	47	64	3	2	2	2	1				0	0	0			1	0	1	0	1	6	2	0	1	0	0	0	2	5	0	2	170	65	22.4913	3	2	9	1.06	8693	127
769	1	15	2	2	1	55	56	4	2	3	2	1				0	0	0			1	0	1	0	2	10	2	1	0	0	1	0	0	4	0	2	165	75	27.5482	3	2	7	0.87	2936	127
771	1	15	2	2	2	20	91	1	2	10	1	2	3	2	7	0	1	1	1	47	1	0	1	0	1	6.14286	2	1	2	0	1	0	1	7	1	1	162	50	19.052	4	3	7	0.98	4766	127
772	1	15	2	2	2	34	77	2	2	9	2	1				0	0	0			0	0	1	0	2	7.57143	2	1	0	0	0	0	0	3	0	2	160	60	23.4375	4	3	7	1.06	6808	127
773	1	15	2	2	2	49	62	3	2	9	2	1				0	0	0			2	0	1	0	2	8	2	0	0	0	1	0	1	4	0	1	160	60	23.4375	4	3	7	1.04	4559	127
774	1	15	2	2	2	55	56	4	2	3	1	2	1	1	6	0	1	1	1	47	2	0	1	0	1	8	2	3	0	0	1	0	1	7	1	2	160	65	25.3906	3	2	10	0.88	1362	127
775	1	15	2	2	2	61	50	5	2	9	2	1				0	0	0			2	0	1	0	2	8	2	0	0	0	1	0	1	4	0	1	157	60	24.3418	1	1	7	1.13	134	127
776	1	15	2	2	1	19	92	1	2	10	1	2	0.0833	1	5	1	0	0	0	62	0	0	1	0	2	7	2	0	0	0	1	0	0	3	0	0	156	59	24.2439	4	3	7	1.04	2319	128
777	1	15	2	2	1	32	79	2	2	5	2	1				0	0	0			0	0	1	0	2	8	2	1	0	0	1	0	1	5	0	6	173	64	21.3839	4	3	7	1.07	4217	128
778	1	15	2	2	1	43	68	3	2	4	2	1				0	0	0			0	0	1	0	2	6.78571	2	1	1	0	0	0	1	5	0	0	170	65	22.4913	3	2	7	1.06	476	128
779	1	15	2	2	1	56	55	4	2	2	2	1				0	0	0			2	0	1	0	2	7	2	1	0	0	1	0	0	4	0	0	166	60	21.7738	3	2	6	0.87	5803	128
781	1	15	2	2	2	19	92	1	2	3	1	2	0.1667	2	8	0	1	1	1	50	1	0	1	0	2	7	1	2	0	0	0	0	1	4	0	3	165	49	17.9982	3	2	6	0.98	3884	128
782	1	15	2	2	2	32	79	2	2	3	1	3	2	2	5	0	0	0	0	62	0	0	1	0	2	8.28571	2	0	0	0	0	0	0	2	0	0	155	55	22.8928	3	2	6	1.06	8571	128
783	1	15	2	2	2	48	63	3	2	2	2	1				0	0	0			0	0	1	0	1	5	2	3	2	0	0	0	1	8	1	3	150	49	21.7778	3	2	7	1.04	8989	128
784	1	15	2	2	2	57	54	4	2	9	2	1				0	0	0			1	0	1	0	2	7.14286	2	1	0	0	1	0	1	5	0	3	163	65	24.4646	3	2	6	0.88	9625	128
785	1	15	2	2	2	69	42	5	2	9	2	1				0	0	0			3	0	1	0	2	6	2	0	1	0	0	0	0	3	0	3	160	59	23.0469	2	1	6	1.13	.	128
786	1	15	2	2	1	29	82	1	2	4	2	1				0	0	0			0	0	1	0	2	7.21429	2	0	1	0	1	0	1	5	0	2	184	79	23.3341	3	2	6	1.04	9468	129
787	1	15	2	2	1	36	75	2	2	2	2	1				0	0	0			0	0	1	0	1	7.5	2	0	0	0	1	0	0	3	0	2	173	70	23.3887	3	2	6	1.07	8901	129
788	1	15	2	2	1	49	62	3	2	2	1	2	1	1	4	1	0	0	0	46	1	0	1	0	1	7	2	0	0	0	1	0	1	4	0	3	178	84	26.5118	3	2	7	1.06	4841	129
789	1	15	2	2	1	50	61	4	2	2	2	1				0	0	0			0	0	1	0	1	6.85714	2	0	1	0	1	0	1	5	0	0	170	63	21.7993	3	2	6	0.87	30	129
791	1	15	2	2	2	21	90	1	2	9	2	1				0	0	0			0	0	1	0	1	8	2	0	0	0	1	0	2	5	0	7	150	53	23.5556	3	2	5	0.98	3030	129
792	1	15	2	2	2	30	81	2	2	9	1	2	0.1667	1	2	1	0	0	0	38	0	0	1	0	2	8.57143	2	0	0	0	1	0	1	4	0	2	166	56	20.3223	3	2	5	1.06	2126	129
793	1	15	2	2	2	46	65	3	2	9	1	2	0.25	1	3	0	1	2	1	38	1	0	1	0	1	7.28571	2	0	0	0	1	0	1	4	0	0	165	68	24.977	3	2	6	1.04	199	129
794	1	15	2	2	2	51	60	4	2	9	1	2	0.25	1	3	1	0	0	0	43	2	0	1	0	2	8.28571	2	2	0	0	1	0	2	7	1	4	160	65	25.3906	3	2	6	0.88	.	129
795	1	15	2	2	2	62	49	5	2	9	2	1				0	0	0			2	0	1	0	2	6.5	2	0	1	0	1	0	1	5	0	3	144	55	26.5239	1	1	3	1.13	.	129
796	1	15	2	2	1	29	82	1	2	3	2	1				0	0	0			0	0	1	0	1	8	2	1	0	0	0	0	0	3	0	0	174	80	26.4236	4	3	7	1.04	718	130
797	1	15	2	2	1	35	76	2	2	2	1	3	1	2	4	0	0	0	0	48	2	0	1	0	1	7.14286	2	0	0	0	1	0	2	5	0	3	167	53	19.0039	4	3	6	1.07	7010	130
798	1	15	2	2	1	41	70	3	2	2	1	2	0.1667	1	3	0	1	1	1	42	4	0	1	0	1	8	2	1	0	0	1	0	1	5	0	1	175	78	25.4694	3	2	6	1.06	2291	130
799	1	15	2	2	1	53	58	4	2	6	1	2	0.25	1	2	0	1	1	1	42	4	0	1	0	2	7.85714	2	1	0	0	1	0	1	5	0	1	172	75	25.3515	3	2	6	0.87	6474	130
800	1	15	2	2	1	60	51	5	2	5	2	1				0	0	0			2	0	1	0	2	7.35714	2	0	1	0	1	0	1	5	0	2	160	58	22.6562	2	1	3	0.88	8689	130
801	1	15	2	2	2	26	85	1	2	3	1	2	0.8333	2	6	0	0	0	0	52	1	0	1	0	1	7.57143	2	1	0	0	1	0	1	5	0	4	163	55	20.7008	3	2	9	0.98	.	130
802	1	15	2	2	2	38	73	2	2	3	2	1				0	0	0			2	0	1	0	2	7.57143	2	1	0	0	1	0	1	5	0	1	155	52	21.6441	3	2	8	1.06	215	130
803	1	15	2	2	2	41	70	3	2	3	2	1				0	0	0			1	0	1	0	2	7.21429	2	1	1	0	1	0	0	5	0	0	160	55	21.4844	3	2	7	1.04	3992	130
804	1	15	2	2	2	52	59	4	2	9	2	1				0	0	0			2	0	1	0	2	8.57143	2	1	0	0	1	0	0	4	0	0	162	57	21.7193	3	2	6	0.88	.	130
806	1	15	2	2	1	28	83	1	2	6	2	1				0	0	0			0	0	1	0	2	6.71429	2	1	0	0	1	0	1	5	0	2	172	62	20.9573	3	2	7	1.04	5832	131
807	1	15	2	2	1	34	77	2	2	6	2	1				0	0	0			0	0	1	0	2	7.64286	2	0	0	0	1	0	0	3	0	2	176	78	25.1808	3	2	6	1.07	7987	131
808	1	15	2	2	1	49	62	3	2	2	2	1				0	0	0			0	0	1	0	2	8	2	0	0	0	1	0	1	4	0	3	168	70	24.8016	3	2	5	1.06	4633	131
809	1	15	2	2	1	53	58	4	2	4	2	1				0	0	0			0	0	1	0	2	7.85714	2	0	0	0	1	0	1	4	0	1	176	69	22.2753	2	1	4	0.87	4964	131
810	1	15	2	2	1	61	50	5	2	4	2	1				0	0	0			0	0	1	0	2	7.5	2	1	0	0	0	0	1	4	0	1	175	78	25.4694	2	1	6	0.88	5238	131
811	1	15	2	2	2	28	83	1	2	3	2	1				0	0	0			0	0	1	0	1	7.07143	2	0	1	0	1	0	1	5	0	2	162	55	20.9572	3	2	7	0.98	7036	131
812	1	15	2	2	2	34	77	2	1	3	1	2	1	1	7	0	0	0	0	44	0	0	1	0	2	7.92857	2	0	0	0	1	0	1	4	0	2	162	60	22.8624	3	2	6	1.06	7873	131
813	1	15	2	2	2	44	67	3	2	9	1	2	2	2	8	0	1	1	1	54	3	0	1	0	2	7.14286	2	1	0	0	1	0	2	6	1	5	157	53	21.5019	4	3	9	1.04	6633	131
814	1	15	2	2	2	64	47	5	1	9	1	2	2	2	7	0	1	1	1	54	4	0	1	0	2	6.5	2	1	1	0	1	0	0	5	0	4	160	73	28.5156	1	1	3	1.13	886	131
815	1	14	3	3	2	54	57	4	1	9	2	1				0	0	0			0	0	1	0	1	5	2	3	2	0	1	0	0	8	1	1	160	65	25.3906	3	2	5	0.88	8465	118
816	1	14	3	3	1	25	85	1	1	6	1	2	3	2	8	1	0	0	0	38	0	0	1	0	1	8	2	1	0	0	0	0	0	3	0	0	177	77	24.5779	3	2	5	1.04	5822	118
817	1	14	3	3	1	63	48	5	1	11	2	1				0	0	0			0	0	1	0	1	5	2	1	2	0	1	0	0	6	1	0	160	60	23.4375	2	1	5	0.88	3880	118
818	1	14	3	3	1	59	52	4	1	11	2	1				0	0	0			0	0	1	0	1	8.21429	2	0	0	0	0	0	0	2	0	0	168	63	22.3214	3	2	3	0.87	4917	118
819	1	14	3	3	2	47	64	3	1	9	1	3	0.3333	2	7	0	0	0	0	46	1	0	1	0	2	8	2	1	0	0	1	0	0	4	0	0	162	65	24.7676	3	2	6	1.04	8522	118
820	1	14	3	3	1	46	65	3	1	6	1	2	1	1	4	1	0	0	0	46	0	0	1	0	2	6.71429	2	0	0	0	0	0	0	2	0	0	175	79	25.7959	4	3	7	1.06	6121	118
821	1	14	3	3	2	61	50	5	2	1	1	2	0.1667	1	6	0	1	1	1	46	1	0	1	0	2	5	2	3	2	1	1	0	2	11	1	2	157	54	21.9076	1	1	2	1.13	1327	118
822	1	14	3	3	2	66	45	5	1	1	1	3	0.1667	1	4	0	0	0	0	46	0	0	1	0	2	7.5	2	3	0	0	1	0	0	6	1	1	148	45	20.5442	1	1	3	1.13	.	118
823	1	14	3	3	2	28	83	1	1	6	2	1				0	0	0			0	0	1	0	2	7.85714	2	0	0	0	0	0	0	2	0	0	165	65	23.8751	4	3	7	0.98	8029	118
824	1	14	3	3	2	31	80	2	1	2	1	3	8	3	10	0	0	0	0	61	2	0	1	0	2	9.5	2	1	0	0	0	0	0	3	0	0	163	68	25.5937	3	2	5	1.06	3009	118
825	1	14	3	3	1	31	80	2	1	2	2	1				0	0	0			0	0	1	0	2	8.28571	2	0	0	0	0	0	0	2	0	0	175	78	25.4694	3	2	5	1.07	9778	118
826	1	3	1	1	2	42	69	3	2	3	1	2	2	1	8	1	0	0	1	48	2	0	1	0	2	7.21429	1	1	1	0	1	0	1	5	0	2	165	58	21.3039	4	3	9	1.04	4426	42
827	1	3	1	1	1	65	46	5	2	11	2	1				0	0	0			1	0	1	0	2	8	2	1	0	0	1	0	0	4	0	0	158	75	30.0433	4	3	3	0.88	3553	42
828	1	3	1	1	1	56	55	4	2	6	1	2	0.4167	1	7	1	0	0	1	40	2	0	1	0	2	7	2	1	0	0	1	0	0	4	0	0	172	70	23.6614	4	3	10	0.87	2286	42
829	1	3	1	1	1	27	84	1	2	6	2	1				0	0	0			0	0	1	0	2	8.57143	2	1	0	0	0	0	0	3	0	0	171	60	20.5191	4	3	9	1.04	4186	42
830	1	3	1	1	1	48	63	3	1	6	1	2	4	1	7	1	0	0	1	40	2	0	1	0	2	6.57143	2	3	1	0	1	0	1	8	1	1	175	70	22.8571	4	3	7	1.06	2674	42
831	1	3	1	1	1	38	73	2	2	2	1	3	2	2	7	0	0	0	0	48	1	0	1	0	1	5.28571	2	1	2	0	1	0	1	7	1	4	170	60	20.7612	3	2	5	1.07	.	42
832	1	3	1	1	2	64	47	5	2	9	2	1				0	0	0			5	1	2	0	2	6	2	3	1	0	2	0	0	8	1	6	165	80	29.3848	3	2	4	1.13	3939	42
833	1	3	1	1	2	40	71	3	2	9	1	3	12	2	9	0	0	0	0	44	2	0	1	0	2	7	2	1	0	0	1	0	1	5	0	3	161	59	22.7615	3	2	6	1.04	6736	42
834	1	3	1	1	2	35	76	2	2	2	1	3	16	2	9	0	0	0	0	59	2	0	1	0	1	7	2	0	0	0	1	0	1	4	0	6	160	54	21.0937	4	3	7	1.06	2026	42
835	1	3	1	1	2	29	82	1	2	3	1	2	0.4167	2	7	0	1	1	1	47	3	0	1	0	1	7	2	3	0	0	1	1	1	8	1	4	164	44	16.3593	4	3	8	0.98	8765	42
836	1	3	1	1	2	53	58	4	2	9	1	2	0.25	1	7	0	1	2	1	44	1	0	1	0	1	5	2	0	2	0	1	0	1	6	1	0	158	60	24.0346	3	2	7	0.88	3080	42
837	1	3	1	1	2	38	73	2	2	9	2	1				0	0	0			0	0	1	0	2	8.64286	2	0	0	0	1	0	0	3	0	0	160	50	19.5312	3	2	6	1.06	8151	41
838	1	3	1	1	1	32	79	2	2	3	2	1				0	0	0			6	1	2	0	1	8.28571	2	1	0	0	1	0	1	5	0	2	177	74	23.6203	4	3	9	1.07	5112	41
839	1	3	1	1	1	45	66	3	2	2	1	2	2	1	3	0	1	1	1	44	4	0	1	0	1	6.5	2	2	1	0	1	0	1	7	1	3	165	61	22.4059	4	3	6	1.06	25	41
840	1	3	1	1	1	68	43	5	2	11	2	1				0	0	0			9	1	2	0	2	6.5	2	2	1	0	2	0	2	9	1	6	165	53	19.4674	2	1	2	0.88	8880	41
841	1	3	1	1	2	54	57	4	2	2	2	1				0	0	0			1	0	1	0	1	6	2	0	1	0	1	0	0	4	0	1	155	60	24.974	2	1	4	0.88	.	41
842	1	3	1	1	2	64	47	5	2	2	2	1				0	0	0			6	0	3	0	1	6	2	3	1	0	2	0	3	11	1	11	155	58	24.1415	1	1	3	1.13	.	41
843	1	3	1	1	2	48	63	3	2	6	1	2	0.25	1	2	0	0	0	0	38	6	0	1	0	1	4.57143	2	3	3	1	2	0	2	13	1	6	158	60	24.0346	4	3	7	1.04	3887	41
844	1	3	1	1	2	27	84	1	2	3	2	1				0	0	0			2	0	1	0	1	7.28571	2	1	0	0	0	0	1	4	0	1	166	53	19.2336	3	2	7	0.98	1231	41
845	1	3	1	1	1	26	85	1	2	3	2	1				0	0	0			3	0	1	0	1	7.71429	2	0	1	0	1	0	1	5	0	2	171	85	29.0688	4	3	7	1.04	7999	41
846	1	3	1	1	1	55	56	4	2	6	2	1				0	0	0			3	0	1	0	2	8.28571	2	0	0	0	1	0	0	3	0	0	168	57	20.1956	4	3	6	0.87	.	41
847	1	3	1	1	2	47	64	3	2	9	1	2	1	1	3	0	0	0	0	40	1	0	1	0	2	8.14286	2	1	0	0	1	0	1	5	0	1	167	60	21.5139	4	3	7	1.04	1056	40
848	1	3	1	1	2	22	89	1	2	6	1	2	0.25	2	4	1	0	0	1	44	6	1	2	0	1	7.57143	2	2	0	0	1	0	2	7	1	2	163	53	19.9481	4	3	6	0.98	.	40
849	1	3	1	1	2	36	75	2	2	3	1	2	0.3333	1	1	0	0	0	0	38	0	0	1	0	2	7.78571	2	0	0	0	0	0	0	2	0	0	159	45	17.7999	4	3	5	1.06	.	40
850	1	3	1	1	1	27	84	1	2	6	1	2	0.8333	1	2	1	0	0	0	42	3	0	1	0	1	7.57143	2	1	0	0	1	0	1	5	0	0	171	70	23.939	4	3	4	1.04	.	40
851	1	3	1	1	1	31	80	2	2	3	1	2	1	1	2	1	0	0	0	40	2	0	1	0	1	6	2	0	1	0	0	0	1	4	0	0	172	75	25.3515	4	3	7	1.07	9941	40
852	1	3	1	1	1	41	70	3	2	2	1	2	1	1	2	0	1	1	1	38	4	0	1	0	2	9	2	0	0	0	1	0	1	4	0	1	175	65	21.2245	4	3	7	1.06	7907	40
853	1	3	1	1	1	62	49	5	2	5	1	2	0.25	1	5	0	1	1	1	42	3	0	1	0	2	7.5	2	3	0	0	1	1	0	7	1	6	168	70	24.8016	2	1	3	0.88	304	40
854	1	3	1	1	1	51	61	4	2	11	1	2	0.3333	1	1	0	1	1	1	36	0	0	1	0	2	11	2	0	0	0	1	0	0	3	0	5	162	63	24.0055	2	1	3	0.87	9144	40
855	1	3	1	1	2	66	45	5	2	9	1	2	3	2	4	0	1	1	1	60	3	0	1	0	2	8.64286	2	0	0	0	2	0	0	4	0	2	160	56	21.875	1	1	3	1.13	.	40
856	1	3	1	1	2	50	61	4	2	2	1	2	1	1	2	0	0	0	0	38	1	0	1	0	1	5	2	1	2	0	1	0	1	7	1	2	161	68	26.2336	2	1	3	0.88	7811	40
857	1	3	1	1	1	23	88	1	1	10	2	1				0	0	0			2	0	1	0	1	5.57143	2	2	2	0	0	0	2	8	1	2	175	88	28.7347	4	3	8	1.04	222	39
858	1	3	1	1	1	61	50	5	1	2	2	1				0	0	0			1	0	1	0	1	7.5	1	0	0	0	0	0	1	2	0	0	165	69	25.3444	4	3	4	0.88	.	39
859	1	3	1	1	1	39	72	2	1	6	2	1				0	0	0			1	0	1	0	2	7.42857	2	0	0	0	1	0	1	4	0	0	170	72	24.9135	4	3	7	1.07	8957	39
860	1	3	1	1	2	68	43	5	2	9	2	1				0	0	0			5	1	2	0	2	6.5	2	2	1	0	2	0	1	8	1	3	158	54	21.6311	1	1	4	1.13	4987	39
861	1	3	1	1	2	41	70	3	2	9	2	1				0	0	0			1	0	1	0	1	6.5	2	0	1	0	0	0	0	3	0	0	162	61	23.2434	3	2	7	1.04	1806	39
862	1	3	1	1	2	39	72	2	1	3	2	1				0	0	0			4	0	1	0	1	6	2	2	1	0	0	0	0	5	0	0	167	74	26.5338	3	2	7	1.06	6522	39
863	1	3	1	1	2	23	88	1	1	6	1	3	2	1	6	0	0	0	0	49	3	0	1	0	2	8	2	2	0	0	1	0	1	6	1	7	162	60	22.8624	4	3	7	0.98	5562	39
864	1	3	1	1	2	50	61	4	1	9	1	2	1	1	5	0	1	2	1	49	1	0	1	0	2	6.5	2	0	1	0	1	0	1	5	0	0	150	52	23.1111	3	2	5	0.88	2353	39
865	1	3	1	1	1	49	62	3	1	4	2	1				0	0	0			0	0	1	0	2	5.5	2	0	2	0	0	0	0	4	0	0	170	68	23.5294	2	1	5	1.06	4206	39
866	1	3	1	1	1	56	55	4	1	2	2	1				0	0	0			2	0	1	0	2	6.5	2	0	1	0	1	0	1	5	0	1	169	74	25.9095	3	2	5	0.87	9982	39
867	1	3	1	1	2	26	85	1	2	6	1	2	0.5	1	3	0	1	1	1	42	2	0	1	0	1	6.28571	2	3	1	0	1	0	1	8	1	1	165	49	17.9982	4	3	8	0.98	8378	38
868	1	3	1	1	2	36	75	2	2	3	1	3	2	2	5	0	0	0	0	51	1	0	1	0	1	6.85714	2	0	1	0	1	0	0	4	0	0	153	68	29.0487	3	2	7	1.06	3197	38
869	1	3	1	1	1	34	77	2	2	3	1	2	2	1	4	0	1	1	1	55	5	1	2	0	1	7	2	1	0	0	1	0	1	5	0	0	174	67	22.1297	4	3	7	1.07	8587	38
870	1	3	1	1	1	61	50	5	1	11	2	1				0	0	0			1	0	1	0	2	7	2	1	0	0	1	0	1	5	0	6	170	73	25.2595	3	2	5	0.88	8244	38
871	1	3	1	1	1	53	58	4	2	6	1	2	0.1667	2	6	0	1	1	1	47	3	0	1	0	1	5	2	0	2	0	1	0	0	5	0	0	170	65	22.4913	3	2	5	0.87	7221	38
872	1	3	1	1	2	58	53	4	2	9	1	2	0.3333	1	4	0	1	1	1	51	1	0	1	0	2	7	2	1	0	0	1	0	0	4	0	2	160	62	24.2187	3	2	7	0.88	3837	38
873	1	3	1	1	2	63	48	5	2	2	1	3	2	2	6	0	0	0	0	60	4	0	1	0	2	7	2	1	0	0	1	0	1	5	0	4	165	60	22.0386	2	1	4	1.13	.	38
874	1	3	1	1	2	41	70	3	2	9	1	2	5	1	5	1	0	0	1	49	4	0	1	0	1	6	2	1	1	0	1	0	0	5	0	0	168	58	20.5499	3	2	8	1.04	8805	38
875	1	3	1	1	1	45	66	3	2	6	1	3	1	1	4	0	0	0	0	49	4	0	1	0	1	5.5	2	1	2	0	1	0	1	7	1	2	165	58	21.3039	3	2	7	1.06	9227	38
876	1	3	1	1	1	26	85	1	2	3	2	1				0	0	0			0	0	1	0	1	8.42857	2	1	0	0	1	0	1	5	0	1	177	83	26.493	3	2	5	1.04	2535	37
877	1	3	1	1	2	53	58	4	2	2	2	1				0	0	0			0	0	1	0	2	7.5	2	2	0	0	1	0	0	5	0	1	160	59	23.0469	3	2	5	0.88	.	37
878	1	3	1	1	2	44	67	3	2	9	1	2	0.25	2	7	0	1	1	1	42	1	0	1	0	2	6.5	2	2	1	0	1	0	0	6	1	0	156	53	21.7784	3	2	6	1.04	7262	37
879	1	3	1	1	2	30	81	2	2	3	2	1				0	0	0			3	0	3	0	2	8	2	3	0	0	0	0	2	7	1	16	164	48	17.8465	4	3	7	1.06	5155	37
880	1	3	1	1	1	48	63	3	2	6	2	1				0	0	0			0	0	1	0	1	6.42857	2	0	1	0	1	0	0	4	0	0	167	69	24.7409	4	3	8	1.06	3635	37
881	1	3	1	1	1	63	48	5	2	5	2	1				0	0	0			0	0	1	0	2	7.5	2	2	0	0	1	0	0	5	0	1	174	63	20.8086	2	1	4	0.88	32	37
882	1	3	1	1	2	22	89	1	2	3	2	1				0	0	0			2	0	1	0	1	8.57143	2	1	0	0	1	0	2	6	1	5	158	43	17.2248	4	3	7	0.98	9763	37
883	1	3	1	1	1	30	81	2	2	2	2	1				0	0	0			0	0	1	0	1	7.64286	2	1	0	0	1	0	0	4	0	1	177	69	22.0243	4	3	8	1.07	2503	37
884	1	3	1	1	1	59	52	4	2	5	2	1				0	0	0			0	0	1	0	2	6.28571	1	0	1	0	1	0	0	3	0	0	164	70	26.0262	3	2	8	0.87	2527	37
885	1	3	1	1	2	64	47	5	2	9	1	2	2	2	6	1	0	0	0	44	0	0	1	0	2	7.5	2	1	0	0	1	0	0	4	0	0	155	57	23.7253	2	1	6	1.13	3606	37
886	1	3	1	1	2	38	73	2	1	6	1	2	0.5	2	7	0	1	1	1	52	6	1	2	0	2	8.35714	2	0	0	0	2	0	0	4	0	9	153	62	26.4855	4	3	8	1.06	5452	36
887	1	3	1	1	1	42	69	3	1	2	1	3	0.3333	2	6	0	0	0	0	50	3	0	1	0	1	7	2	0	0	0	1	0	0	3	0	4	175	64	20.898	3	2	10	1.06	5000	36
888	1	3	1	1	1	50	61	4	2	5	1	2	0.25	1	5	1	0	0	0	58	3	0	3	0	1	5.57143	2	0	2	0	2	0	2	8	1	12	174	62	20.4783	3	2	7	0.87	9879	36
889	1	3	1	1	1	29	82	1	1	5	1	2	1	1	5	0	1	1	1	58	3	0	1	0	2	8.85714	2	1	0	0	1	0	1	5	0	5	175	58	18.9388	3	2	8	1.04	8135	36
890	1	3	1	1	1	37	74	2	1	3	1	2	1	2	6	0	1	1	1	48	6	1	2	0	2	7.85714	2	0	0	0	1	0	0	3	0	3	178	67	21.1463	4	3	3	1.07	1358	36
891	1	3	1	1	2	40	71	3	1	3	1	2	0.25	1	6	0	0	0	0	58	8	1	2	0	2	8	2	0	0	0	1	0	0	3	0	0	162	55	20.9572	3	2	6	1.04	7062	36
892	1	3	1	1	2	28	83	1	1	6	2	1				0	0	0			2	0	1	0	2	8.14286	2	1	0	0	1	0	0	4	0	2	163	50	18.8189	4	3	11	0.98	9344	36
893	1	3	1	1	2	50	61	4	1	2	1	3	0.8333	2	6	0	0	0	0	58	3	0	1	0	2	8.57143	2	0	0	0	1	0	0	3	0	4	162	55	20.9572	3	2	6	0.88	6405	36
894	1	3	1	1	2	61	50	5	1	9	1	3	1	3	8	0	0	0	0	56	6	1	2	0	2	9.5	2	0	0	0	1	0	0	3	0	1	153	68	29.0487	1	1	2	1.13	.	36
895	1	3	1	1	1	63	48	5	1	11	1	3	1	2	7	0	0	0	0	60	5	1	2	0	2	7	2	1	0	0	0	0	1	4	0	4	166	56	20.3223	2	1	2	0.88	.	36
896	1	14	2	2	2	41	70	3	1	2	1	3	0.4167	2	5	0	0	0	1	48	6	0	1	0	2	7.92857	2	3	0	0	2	0	1	8	1	9	150	41	18.2222	3	2	5	1.04	6737	123
897	1	14	2	2	1	38	73	2	2	2	1	2	4	2	8	1	0	0	1	40	4	0	1	0	1	7.07143	2	2	1	0	1	0	1	7	1	2	173	86	28.7347	3	2	10	1.07	8888	123
898	1	14	2	2	2	56	55	4	2	6	1	2	0.25	2	4	1	0	0	1	42	2	0	1	0	1	6.28571	2	2	1	0	1	0	0	6	1	1	160	50	19.5312	4	3	9	0.88	.	123
899	1	14	2	2	2	32	79	2	1	9	2	1				0	0	0			0	0	1	0	1	7	2	2	0	0	0	0	0	4	0	0	160	57	22.2656	4	3	6	1.06	1134	123
900	1	14	2	2	2	25	86	1	1	10	1	2	2	2	6	0	1	2	1	60	4	0	1	0	1	8.28571	2	0	0	0	1	0	0	3	0	4	161	55	21.2183	4	3	12	0.98	5971	123
901	1	14	2	2	1	43	68	3	1	6	1	2	0.25	2	7	1	0	0	0	58	5	0	1	0	1	5.42857	2	2	1	0	1	0	1	7	1	7	170	67	23.1834	4	3	9	1.06	5040	123
902	1	14	2	2	1	50	61	4	1	2	2	1				0	0	0			1	0	1	0	2	9.28571	2	2	0	0	1	0	1	6	1	0	163	62	23.3355	3	2	3	0.87	1533	123
903	1	14	2	2	1	26	85	1	1	10	2	1				0	0	0			3	0	1	0	1	6	2	2	1	0	1	0	0	6	1	1	180	80	24.6914	4	3	5	1.04	833	123
905	1	14	2	2	2	67	44	5	1	9	1	2	30	2	3	1	0	0	0	44	3	0	1	0	2	8	2	2	0	0	1	0	1	6	1	5	150	55	24.4444	2	1	2	1.13	1133	123
906	1	14	2	2	2	27	83	1	1	9	2	1				0	0	0			2	0	1	0	2	7.92857	2	1	0	0	0	0	2	5	0	3	165	52	19.1001	3	2	3	0.98	7909	122
907	1	14	2	2	2	42	69	3	1	11	1	2	0.1667	1	5	0	0	0	0	46	6	1	2	0	2	9	2	2	0	0	1	0	2	7	1	5	160	52	20.3125	3	2	7	1.04	5513	122
908	1	14	2	2	1	52	59	4	2	2	1	2	0.1667	1	5	0	0	0	0	46	6	1	2	0	1	6.5	2	2	1	0	1	0	2	8	1	4	170	64	22.1453	3	2	8	0.87	531	122
909	1	14	2	2	1	27	84	1	1	2	2	1				0	0	0			1	0	1	0	1	7	2	1	0	0	0	0	1	4	0	2	175	70	22.8571	4	3	7	1.04	1040	122
911	1	14	2	2	1	34	77	2	1	4	1	2	0.1667	2	8	1	0	0	0	56	3	0	1	0	2	7.28571	2	0	0	0	1	0	1	4	0	3	180	76	23.4568	3	2	6	1.07	2915	122
912	1	14	2	2	2	35	76	2	1	9	1	2	2	2	7	0	1	1	1	61	5	1	4	1	1	6	2	1	1	0	2	0	2	8	1	12	170	78	26.9896	4	3	6	1.06	4834	122
913	1	14	2	2	2	58	53	4	1	1	2	1				0	0	0			3	0	1	0	2	8.14286	2	1	0	0	1	0	1	5	0	3	168	60	21.2585	2	1	4	0.88	.	122
915	1	14	2	2	1	41	70	3	1	2	2	1				0	0	0			1	0	1	0	2	8.5	2	1	0	0	0	0	1	4	0	3	175	72	23.5102	4	3	5	1.06	.	122
916	1	14	3	3	1	42	69	3	1	2	2	1				0	0	0			2	0	1	0	2	7.71429	2	1	0	0	1	0	1	5	0	1	170	68	23.5294	4	3	9	1.06	303	121
917	1	14	3	3	2	43	68	3	1	2	1	2	0.1667	1	2	1	0	0	0	44	6	1	2	0	1	6.92857	2	2	1	0	1	0	1	7	1	3	160	50	19.5312	3	2	7	1.04	6540	121
918	1	14	3	3	2	27	84	1	1	11	1	3	20	2	5	0	0	0	0	52	2	0	1	0	1	8	2	1	0	0	1	0	1	5	0	0	155	53	22.0604	4	3	1	0.98	9969	121
919	1	14	3	3	2	55	56	4	2	1	1	2	0.3333	1	2	1	0	0	0	40	1	0	1	0	2	8.5	2	1	0	0	0	0	1	4	0	2	155	53	22.0604	2	1	4	0.88	6189	121
920	1	14	3	3	2	63	48	5	1	1	1	2	0.25	1	1	0	0	0	0	38	3	0	1	0	2	5	2	1	2	0	0	0	0	5	0	2	158	56	22.4323	1	1	2	1.13	3014	121
921	1	14	3	3	2	36	75	2	1	9	1	2	0.3333	1	3	0	0	0	0	38	2	0	1	0	2	6.5	2	1	1	0	1	0	0	5	0	1	160	52	20.3125	4	3	4	1.06	3058	121
922	1	14	3	3	1	37	74	2	1	6	1	2	0.1667	1	2	1	0	0	0	36	3	0	1	0	1	6.85714	2	0	1	0	1	0	1	5	0	2	174	78	25.763	4	3	8	1.07	.	121
923	1	14	3	3	1	28	83	1	2	6	2	1				0	0	0			1	0	1	0	2	7.92857	2	0	0	0	0	0	1	3	0	1	168	65	23.03	4	3	7	1.04	.	121
925	1	14	3	3	1	56	55	4	2	1	2	1				0	0	0			0	0	1	0	2	8	2	1	0	0	1	0	1	5	0	0	160	65	25.3906	2	1	8	0.87	6180	121
926	1	14	2	2	1	39	72	2	2	2	2	1				0	0	0			0	0	1	0	2	7	2	0	0	0	1	0	2	5	0	2	172	65	21.9713	3	2	5	1.07	9362	120
927	1	14	2	2	1	48	63	3	2	7	2	1				0	0	0			1	0	1	0	2	7	2	1	0	0	1	0	1	5	0	4	174	66	21.7994	3	2	8	1.06	4327	120
928	1	14	2	2	1	64	47	5	2	11	1	2	8	2	5	1	0	0	0	46	0	0	1	0	2	6.5	2	1	1	0	1	1	0	6	1	4	170	55	19.0311	1	1	8	0.88	.	120
929	1	14	2	2	1	58	53	4	2	2	1	2	1	1	3	1	0	0	0	40	0	0	1	0	1	6	2	1	1	0	1	0	1	6	1	0	164	68	25.2826	3	2	10	0.87	.	120
930	1	14	2	2	1	25	86	1	2	10	2	1				0	0	0			0	0	1	0	1	6.5	2	2	1	0	1	0	0	6	1	0	172	65	21.9713	4	3	10	1.04	7129	120
931	1	14	2	2	2	21	90	1	2	10	2	1				0	0	0			0	0	1	0	2	7.28571	2	1	0	0	1	0	0	4	0	0	155	42	17.4818	4	3	8	0.98	9993	120
932	1	14	2	2	2	45	66	3	2	8	2	1				0	0	0			3	0	1	0	2	7	2	1	0	0	0	0	1	4	0	3	152	50	21.6413	3	2	8	1.04	4327	120
933	1	14	2	2	2	38	73	2	2	9	1	2	8	3	7	0	1	1	1	54	2	0	1	0	2	6.5	2	2	1	0	1	0	1	7	1	0	160	47	18.3594	3	2	6	1.06	9361	120
934	1	14	2	2	2	59	52	4	2	9	1	3	12	3	7	0	0	0	0	60	7	1	2	0	2	6.5	2	2	1	0	1	0	1	7	1	3	158	62	24.8358	1	1	5	0.88	8511	120
936	1	14	4	3	2	66	45	5	2	1	1	2	2	2	6	1	0	0	0	40	5	0	3	0	2	7.85714	2	2	0	0	1	0	1	6	1	13	157	63	25.5588	1	1	3	1.13	1693	119
939	1	14	4	3	2	47	64	3	1	1	1	2	0.1667	3	7	0	1	1	1	50	4	0	1	0	2	7.28571	2	1	0	0	1	0	1	5	0	6	158	54	21.6311	3	2	7	1.04	3213	119
940	1	14	4	3	2	50	61	4	1	2	1	2	30	1	3	0	0	0	0	44	3	0	1	0	1	6	2	1	1	0	1	0	1	6	1	1	161	63	24.3046	3	2	6	0.88	9323	119
941	1	14	4	3	2	37	74	2	1	2	1	2	1	1	2	1	0	0	0	36	2	0	1	0	2	7.92857	2	1	0	0	1	0	0	4	0	1	160	55	21.4844	3	2	7	1.06	9130	119
942	1	14	4	3	1	40	71	3	1	6	2	1				0	0	0			1	0	1	0	2	8.57143	2	0	0	0	1	0	1	4	0	1	178	80	25.2493	4	3	9	1.06	657	119
943	1	14	4	3	1	39	72	2	1	6	1	2	4	1	5	1	0	0	0	44	1	0	1	0	2	8.14286	2	0	0	0	1	0	1	4	0	1	180	90	27.7778	4	3	7	1.07	5334	119
944	1	14	4	3	1	54	57	4	1	3	2	1				0	0	0			2	0	1	0	2	7.28571	2	0	0	0	0	0	1	3	0	2	170	67	23.1834	3	2	7	0.87	.	119
945	1	14	4	3	1	26	85	1	1	11	2	1				0	0	0			2	0	1	0	2	8.71429	2	0	0	0	1	0	1	4	0	1	174	63	20.8086	4	3	7	1.04	4940	119
946	1	14	4	3	2	21	91	1	1	3	1	2	1	1	4	0	0	0	0	40	2	0	1	0	1	6.64286	2	0	1	0	0	0	0	3	0	2	160	55	21.4844	3	2	6	0.98	952	119
947	1	14	2	2	1	50	61	4	2	2	1	2	0.25	2	4	1	0	0	0	40	0	0	1	0	2	6.5	2	0	1	0	1	0	0	4	0	0	173	75	25.0593	3	2	6	0.87	.	117
948	1	14	2	2	1	37	74	2	2	2	1	2	1	1	4	1	0	0	1	41	1	0	1	0	1	6.5	1	1	1	0	1	0	1	5	0	0	173	71	23.7228	3	2	7	1.07	.	117
949	1	14	2	2	2	49	62	3	2	9	1	3	0.25	2	6	0	0	0	0	58	4	0	1	0	2	10.1429	2	1	0	0	1	0	2	6	1	3	163	63	23.7118	3	2	8	1.04	.	117
950	1	14	2	2	1	25	86	1	2	6	2	1				0	0	0			0	0	1	0	2	6.85714	1	0	1	1	1	0	0	4	0	0	178	69	21.7776	4	3	5	1.04	.	117
952	1	14	2	2	2	26	85	1	2	10	2	1				0	0	0			0	0	1	0	1	4.71429	2	2	2	1	1	0	1	9	1	2	163	56	21.0772	5	3	10	0.98	1205	117
953	1	14	2	2	2	52	59	4	2	9	2	1				0	0	0			0	0	1	0	2	6	2	0	1	0	0	0	2	5	0	0	155	51	21.2279	2	1	9	0.88	.	117
954	1	14	2	2	2	39	72	2	2	6	2	1				0	0	0			1	0	1	0	1	6.8095	2	0	1	0	1	0	1	5	0	8	162	65	24.7676	3	2	9	1.06	.	117
956	1	14	2	2	1	43	68	3	2	6	2	1				0	0	0			2	0	1	0	1	7.5	2	0	1	0	1	0	2	6	1	4	170	68	23.5294	4	3	7	1.06	4627	117
957	1	6	1	1	1	40	71	3	2	3	2	1				0	0	0			2	0	1	0	2	7	2	0	0	0	1	0	1	4	0	2	170	65	22.4913	3	2	8	1.06	8101	56
958	1	6	1	1	1	54	57	4	2	4	1	2	1	1	3	1	0	0	0	38	1	0	1	0	1	6.57143	2	0	1	0	1	0	0	4	0	0	170	60	20.7612	3	2	7	0.87	.	56
959	1	6	1	1	2	37	74	2	2	6	2	1				0	0	0			2	0	1	0	2	6.57143	2	0	1	0	1	0	2	6	1	1	158	55	22.0317	3	2	7	1.06	6702	56
960	1	6	1	1	2	43	68	3	2	4	1	2	2	2	5	0	0	0	0	40	1	0	1	0	2	7.57143	2	1	0	0	1	0	0	4	0	2	160	55	21.4844	3	2	9	1.04	.	56
961	1	6	1	1	1	32	79	2	2	3	2	1				0	0	0			0	0	1	0	2	7.57143	2	1	0	0	0	0	1	4	0	0	175	68	22.2041	4	3	10	1.07	.	56
962	1	6	1	1	1	60	51	5	2	2	2	1				0	0	0			1	0	1	0	1	7.28571	2	0	0	0	1	0	1	4	0	0	165	62	22.7732	3	2	10	0.88	.	56
963	1	6	1	1	1	25	86	1	2	11	1	2	2	1	2	1	0	0	0	40	0	0	1	0	2	7.35714	2	0	0	0	1	0	1	4	0	2	177	68	21.7051	4	3	9	1.04	692	56
964	1	6	1	1	2	56	55	4	2	6	2	1				0	0	0			0	0	1	0	2	7.64286	2	0	0	0	1	0	1	4	0	0	170	65	22.4913	3	2	7	0.88	5488	56
965	1	6	1	1	2	23	88	1	2	6	1	2	1	1	4	0	0	0	0	40	2	0	1	0	1	7.14286	2	1	1	0	1	0	1	6	1	2	164	57	21.1927	3	2	10	0.98	8893	56
966	1	6	1	1	2	63	48	5	2	3	1	2	0.25	1	4	1	0	0	0	38	0	0	1	0	2	8	2	0	0	0	1	0	0	3	0	2	165	58	21.3039	4	3	8	1.13	3728	56
967	1	11	2	2	1	55	56	4	2	4	2	1				0	0	0			0	0	1	0	2	8	2	0	0	0	1	0	1	4	0	2	172	64	21.6333	2	1	6	0.87	4219	99
968	1	11	2	2	1	37	74	2	2	2	1	2	0.25	2	6	1	0	0	1	38	1	0	3	0	1	6.5	2	2	1	0	1	0	2	8	1	13	170	64	22.1453	4	3	9	1.07	.	99
969	1	11	2	2	2	28	83	1	2	6	1	2	0.25	1	2	0	1	2	1	43	5	1	2	0	2	9.85714	2	1	0	0	1	0	1	5	0	7	165	66	24.2424	3	2	12	0.98	4045	99
970	1	11	2	2	2	66	45	5	2	9	2	1				0	0	0			0	0	1	0	2	6	2	0	1	0	1	0	0	4	0	1	167	65	23.3067	2	1	3	1.13	1790	99
971	1	11	2	2	2	42	69	3	2	2	1	2	8	1	3	0	0	0	0	44	6	1	2	0	1	7.07143	2	1	1	0	1	0	1	6	1	7	160	55	21.4844	4	3	7	1.04	2494	99
972	1	11	2	2	2	32	79	2	2	9	2	1				0	0	0			0	0	1	0	2	10	2	3	0	0	1	0	1	7	1	0	164	64	23.7954	4	3	6	1.06	5114	99
973	1	11	2	2	1	44	67	3	2	4	1	2	2	2	6	1	0	0	0	44	6	1	4	1	2	8.14286	2	2	0	0	1	0	2	7	1	10	172	60	20.2812	4	3	12	1.06	8694	99
974	1	11	2	2	1	23	88	1	2	3	1	2	1	2	3	0	1	2	1	48	1	0	1	0	1	7.28571	2	1	0	0	1	0	1	5	0	4	172	59	19.9432	4	3	10	1.04	7527	99
975	1	11	2	2	1	65	46	5	2	11	2	1				0	0	0			2	0	1	0	2	7.5	2	1	0	0	1	0	1	5	0	2	170	70	24.2215	4	3	5	0.88	.	99
976	1	11	2	2	2	51	60	4	2	9	2	1				0	0	0			1	0	1	0	2	7	2	0	0	0	1	0	0	3	0	0	153	65	27.7671	2	1	4	0.88	8758	99
977	1	11	3	3	1	45	66	3	2	6	2	1				0	0	0			3	0	1	0	1	5.3333	2	1	2	0	2	0	1	8	1	3	178	85	26.8274	4	3	8	1.06	.	103
978	1	11	3	3	2	41	70	3	2	6	1	2	0.4167	2	4	1	0	0	0	42	1	0	1	0	2	7.57143	2	1	0	0	1	0	0	4	0	1	170	61	21.1073	4	3	5	1.04	.	103
979	1	11	3	3	1	29	82	1	2	6	2	1				0	0	0			4	0	1	0	1	6.78571	2	2	0	0	1	0	2	7	1	3	174	74	24.4418	4	3	7	1.04	2315	103
980	1	11	3	3	2	57	54	4	2	2	1	2	0.25	1	5	1	0	0	0	44	0	0	1	0	1	5.64286	2	0	2	0	1	0	1	6	1	3	161	73	28.1625	1	1	3	0.88	5806	103
981	1	11	3	3	1	39	72	2	2	1	1	2	30	2	6	0	1	1	1	52	4	0	3	0	2	8.57143	2	0	0	0	1	0	2	5	0	11	168	80	28.3447	2	1	5	1.07	1300	103
982	1	11	3	3	2	67	44	5	2	9	1	2	0.1667	1	3	1	0	0	0	46	2	0	1	0	2	7	2	0	0	0	1	0	1	4	0	1	150	51	22.6667	1	1	2	1.13	.	103
983	1	11	3	3	1	69	42	5	2	1	2	1				0	0	0			1	0	1	0	2	6.92857	2	1	1	0	1	0	1	6	1	2	165	63	23.1405	1	1	2	0.88	9287	103
984	1	11	3	3	1	58	53	4	2	6	2	1				0	0	0			1	0	1	0	2	7.5	2	1	0	0	0	0	0	3	0	2	163	65	24.4646	3	2	7	0.87	4594	103
985	1	10	3	3	2	53	58	4	2	2	2	1				0	0	0			0	0	1	0	2	8	1	2	0	0	0	0	0	3	0	0	157	53	21.5019	3	2	6	0.88	.	98
986	1	10	3	3	1	55	56	4	2	6	2	1				0	0	0			3	0	1	0	2	6.5	2	2	1	0	1	0	1	7	1	2	167	60	21.5139	3	2	10	0.87	5996	98
987	1	10	3	3	1	45	66	3	2	3	2	1				0	0	0			0	0	1	0	2	6.71429	2	1	0	0	0	0	0	3	0	0	179	82	25.5922	3	2	7	1.06	5693	98
988	1	10	3	3	1	61	50	5	2	5	2	1				0	0	0			2	0	1	0	2	4.5	2	1	3	0	1	3	1	11	1	4	175	77	25.1429	1	1	2	0.88	391	98
989	1	10	3	3	2	64	47	5	2	9	1	3	0.25	3	9	0	0	0	0	67	8	1	4	1	1	5	2	3	2	0	1	3	0	11	1	18	150	56	24.8889	2	1	4	1.13	.	98
990	1	6	1	1	2	59	52	4	2	9	2	1				0	0	0			0	0	1	0	2	5.5	2	0	2	1	1	0	0	6	1	0	153	54	23.0681	2	1	9	0.88	9633	55
991	1	6	1	1	1	21	90	1	2	10	1	2	1	1	5	1	0	0	1	36	0	0	1	0	1	6	2	0	1	0	0	0	0	3	0	0	171	60	20.5191	4	3	7	1.04	6817	55
992	1	6	1	1	1	61	50	5	2	4	1	2	0.0833	2	7	1	0	0	1	45	2	0	3	0	2	6.5	2	2	1	0	1	0	1	7	1	14	162	57	21.7193	3	2	4	0.88	470	55
993	1	6	1	1	1	51	60	4	2	3	1	2	2	2	9	1	0	0	1	43	2	0	1	0	1	5.28571	2	0	2	0	1	0	0	5	0	2	169	54	18.9069	9	9	7	0.87	3989	55
994	1	6	1	1	2	38	73	2	2	6	1	2	0.1667	1	2	1	0	0	0	36	0	0	1	0	1	6.78571	2	0	1	0	1	0	0	4	0	1	160	50	19.5312	4	3	8	1.06	6724	55
995	1	6	1	1	2	26	85	1	2	6	1	2	1	1	5	1	0	0	1	44	0	0	1	0	1	5.42857	2	3	2	0	2	0	0	9	1	2	158	55	22.0317	5	3	9	0.98	2504	55
996	1	6	1	1	1	36	75	2	2	3	1	2	3	1	3	1	0	0	1	38	2	0	1	0	1	8.5	2	1	0	0	1	0	0	4	0	2	168	72	25.5102	4	3	7	1.07	.	55
997	1	6	1	1	2	48	63	3	2	2	2	1				0	0	0			1	0	1	0	1	5.28571	2	1	2	0	1	0	1	7	1	2	157	55	22.3133	3	2	9	1.04	.	55
998	1	6	1	1	2	61	50	5	2	9	1	3	2	2	8	0	0	0	0	45	5	0	1	0	1	6.5	2	3	1	0	1	0	1	8	1	6	160	64	25	3	2	5	1.13	1056	55
999	1	6	1	1	1	40	71	3	2	6	1	2	0.1667	1	5	0	1	1	1	40	1	0	1	0	1	7	2	1	0	0	1	0	0	4	0	2	175	70	22.8571	5	3	6	1.06	1056	55
1000	1	11	2	2	1	32	79	2	2	3	2	1				0	0	0			5	1	2	0	1	7	2	3	0	0	1	0	0	6	1	4	167	67	24.0238	2	1	3	1.07	6472	100
1001	1	11	2	2	1	23	88	1	2	3	1	2	5	2	4	0	1	1	1	57	7	1	4	1	1	6	1	1	1	0	2	2	2	9	1	13	180	70	21.6049	2	1	3	1.04	2484	100
1003	1	11	2	2	2	57	54	4	2	9	2	1				0	0	0			2	0	1	0	2	7	2	0	0	0	1	0	0	3	0	1	150	50	22.2222	3	2	6	0.88	2204	100
1004	1	11	2	2	1	62	49	5	2	5	1	2	0.25	1	5	1	0	0	0	38	4	0	1	0	2	7	1	3	0	0	1	3	0	8	1	1	160	52	20.3125	4	3	3	0.88	3713	100
1005	1	11	2	2	2	21	90	1	2	6	1	2	0.4167	2	4	1	0	0	0	44	2	0	1	0	2	8.57143	2	1	0	0	1	0	1	5	0	1	158	48	19.2277	4	3	10	0.98	.	100
1006	1	11	2	2	2	41	70	3	2	2	1	3	0.1667	1	3	0	0	0	0	59	2	0	1	0	1	7	2	0	0	0	0	0	0	2	0	1	162	67	25.5296	3	2	10	1.04	1972	100
1007	1	11	2	2	2	39	72	2	2	9	2	1				0	0	0			0	0	1	0	1	6.85714	2	2	1	0	1	0	0	6	1	2	160	52	20.3125	3	2	5	1.06	3548	100
1008	1	11	2	2	1	43	68	3	2	2	2	1				0	0	0			7	1	2	0	1	3	2	3	3	0	1	0	1	10	1	9	168	77	27.2817	3	2	5	1.06	.	100
1009	1	11	2	2	1	58	53	4	2	5	2	1				0	0	0			2	0	1	0	1	6	2	1	1	0	1	0	1	6	1	3	170	60	20.7612	2	1	5	0.87	8667	100
1010	1	6	1	1	1	59	52	4	2	11	2	1				0	0	0			0	0	1	0	1	4	2	0	3	0	1	0	0	6	1	1	159	54	21.3599	3	2	3	0.87	2746	57
1011	1	6	1	1	1	62	49	5	2	4	2	1				0	0	0			0	0	1	0	2	7.5	2	0	0	0	1	0	1	4	0	0	157	45	18.2563	1	1	4	0.88	4161	57
1012	1	6	1	1	2	26	85	1	2	6	1	2	1	1	3	0	1	1	0	38	0	0	1	0	1	6.5	2	0	1	0	1	0	1	5	0	1	166	52	18.8707	4	3	7	0.98	.	57
1013	1	6	1	1	1	21	90	1	2	10	2	1				0	0	0			3	0	1	0	2	8.85714	2	1	0	0	0	0	1	4	0	0	173	62	20.7157	4	3	5	1.04	5375	57
1015	1	6	1	1	2	30	81	2	2	6	1	2	0.1667	1	5	1	0	0	0	67	1	0	1	0	1	6	2	1	1	0	1	0	1	6	1	1	165	55	20.202	4	3	10	1.06	.	57
1016	1	6	1	1	2	59	52	4	2	9	1	2	30	1	1	0	1	1	1	50	2	0	1	0	2	7.71429	2	0	0	0	0	0	0	2	0	1	160	56	21.875	1	1	3	0.88	9342	57
1017	1	6	1	1	1	37	74	2	2	2	2	1				0	0	0			0	0	1	0	1	8.5	2	0	0	0	1	0	1	4	0	0	164	68	25.2826	3	2	7	1.07	.	57
1018	1	6	1	1	2	45	66	3	2	3	2	1				0	0	0			2	0	1	0	1	7.5	2	0	0	0	1	0	1	4	0	4	160	60	23.4375	3	2	7	1.04	.	57
1019	1	6	1	1	1	48	63	3	2	6	2	1				0	0	0			1	0	1	0	1	6.14286	2	1	1	0	1	0	0	5	0	1	161	60	23.1473	4	3	10	1.06	5763	57
1020	1	11	2	2	1	29	82	1	2	4	1	2	1	9	3	1	0	0	0	38	1	0	1	0	1	5.57143	1	0	2	0	1	0	0	4	0	2	180	80	24.6914	3	2	8	1.04	9812	101
1021	1	11	2	2	1	63	48	5	2	2	2	1				0	0	0			0	0	1	0	2	7	2	0	0	0	1	0	2	5	0	3	167	68	24.3824	3	2	10	0.88	280	101
1022	1	11	2	2	2	52	59	4	2	3	2	1				0	0	0			1	0	1	0	1	7.71429	2	0	0	0	1	0	1	4	0	2	160	60	23.4375	9	9	99	0.88	5451	101
1023	1	11	2	2	1	49	62	3	2	6	2	1				0	0	0			0	0	1	0	2	8.57143	2	0	0	0	1	0	1	4	0	2	177	78	24.8971	4	3	10	1.06	2223	101
1024	1	11	2	2	1	56	55	4	2	2	1	2	2	1	5	1	0	0	0	38	0	0	1	0	2	8.57143	2	0	0	0	1	0	1	4	0	0	178	60	18.937	4	3	10	0.87	2522	101
1025	1	11	2	2	2	26	85	1	2	6	1	2	0.4167	1	5	0	0	0	0	42	1	0	1	0	1	7.85714	2	1	0	0	0	0	1	4	0	3	166	60	21.7738	4	3	10	0.98	8182	101
1026	1	11	2	2	2	45	66	3	2	9	2	1				0	0	0			0	0	1	0	2	7	2	0	0	0	1	0	0	3	0	0	158	55	22.0317	9	9	99	1.04	9403	101
1027	1	11	2	2	2	62	49	5	2	9	2	1				0	0	0			3	0	1	0	2	7.5	2	1	0	0	1	0	0	4	0	2	159	56	22.151	2	1	7	1.13	466	101
1028	1	11	2	2	1	32	79	2	2	6	1	2	1	2	5	1	0	0	0	42	1	0	1	0	2	8.57143	2	0	0	0	1	0	1	4	0	3	175	67	21.8776	4	3	9	1.07	6709	101
1029	1	11	2	2	2	32	79	2	2	6	1	2	1	2	5	0	0	0	0	42	1	0	1	0	1	6	2	0	1	0	0	0	1	4	0	0	158	55	22.0317	4	3	7	1.06	9410	101
1030	1	11	2	2	1	47	64	3	2	5	2	1				0	0	0			1	0	1	0	2	6.28571	2	0	1	0	0	0	1	4	0	3	172	70	23.6614	3	2	6	1.06	6684	104
1031	1	11	2	2	2	23	88	1	2	6	2	1				0	0	0			1	0	1	0	2	8	2	1	0	0	1	0	1	5	0	0	158	88	35.2508	4	3	2	0.98	549	104
1032	1	11	2	2	2	34	77	2	2	9	1	2	0.4167	2	1	0	0	0	0	38	1	0	1	0	1	9	2	0	0	0	0	0	0	2	0	1	153	45	19.2234	3	2	4	1.06	7542	104
1033	1	11	2	2	1	24	87	1	2	10	2	1				0	0	0			2	0	1	0	1	6.5	2	1	1	0	1	0	1	6	1	1	186	90	26.0146	4	3	7	1.04	7760	104
1034	1	11	2	2	2	55	56	4	2	3	1	2	28	3	7	0	1	1	1	36	6	1	2	0	2	7	2	0	0	0	1	3	3	9	1	6	159	56	22.151	3	2	4	0.88	3365	104
1035	1	11	2	2	1	39	72	2	2	6	2	1				0	0	0			6	1	2	0	2	5.5	2	3	2	1	2	0	1	11	1	8	170	85	29.4118	4	3	5	1.07	6979	104
1036	1	11	2	2	2	64	47	5	2	9	1	3	16	1	7	0	0	0	0	53	3	0	1	0	2	8	2	3	0	0	1	0	0	6	1	4	155	52	21.6441	1	1	2	1.13	4639	104
1037	1	11	2	2	2	61	50	5	2	3	1	2	0.1667	1	2	0	0	0	0	38	2	0	1	0	2	6	1	2	1	0	1	0	0	5	0	0	150	45	20	1	1	3	1.13	604	104
1038	1	11	2	2	1	69	42	5	2	2	1	2	0.3333	1	5	1	0	0	1	42	1	0	1	0	2	7	2	0	0	0	1	0	1	4	0	3	169	62	21.7079	1	1	2	0.88	.	104
1039	1	11	2	2	2	41	70	3	2	9	2	1				0	0	0			0	0	3	0	2	8.57143	2	3	0	0	2	0	2	9	1	12	154	52	21.9261	3	2	4	1.04	.	104
1040	1	11	2	2	1	57	54	4	2	2	1	2	0.1667	1	6	1	0	0	0	38	0	0	1	0	1	6	2	0	1	0	1	0	1	5	0	2	168	80	28.3447	3	2	4	0.87	6119	104
1041	1	10	2	2	1	48	63	3	2	4	1	3	3	2	3	0	0	0	0	40	0	0	1	0	2	6.78571	2	1	1	0	0	0	0	4	0	1	176	75	24.2123	3	2	7	1.06	6146	96
1042	1	10	2	2	2	58	53	4	2	9	1	3	8	2	6	0	0	0	0	64	4	0	1	0	2	6	2	3	1	0	1	0	0	7	1	0	153	47	20.0777	3	2	5	0.88	7238	96
1043	1	10	2	2	2	44	67	3	2	9	2	1				0	0	0			0	0	1	0	1	5.64286	2	1	3	0	1	0	0	7	1	0	162	60	22.8624	3	2	6	1.04	3708	96
1044	1	10	2	2	1	39	72	2	2	2	2	1				0	0	0			0	0	1	0	1	7.5	2	1	0	0	0	0	0	3	0	0	165	70	25.7117	3	2	6	1.07	9095	96
1045	1	10	2	2	2	30	81	2	2	6	1	2	0.1667	9	3	0	1	2	1	42	0	0	1	0	2	8.5	2	1	0	0	1	0	0	4	0	0	156	50	20.5457	4	3	7	1.06	264	96
1046	1	10	2	2	1	54	57	4	2	2	2	1				0	0	0			0	0	1	0	1	6	2	1	1	0	0	0	0	4	0	0	169	72	25.2092	3	2	7	0.87	3655	96
1047	1	10	2	2	2	21	90	1	2	10	2	1				0	0	0			4	0	1	0	2	5	2	1	2	1	1	0	1	8	1	6	168	48	17.0068	4	3	5	0.98	479	96
1048	1	10	2	2	1	24	87	1	2	10	2	1				0	0	0			0	0	1	0	1	8.28571	2	0	0	0	0	0	0	2	0	0	175	61	19.9184	4	3	10	1.04	1097	96
1050	1	10	2	2	1	65	46	5	2	5	2	1				0	0	0			0	0	1	0	2	7	2	0	0	0	1	0	0	3	0	0	170	70	24.2215	3	2	4	0.88	1347	96
1052	1	10	2	2	1	27	84	1	2	6	1	2	0.4167	1	4	1	0	0	0	48	2	0	1	0	2	7.42857	2	2	0	0	1	0	2	7	1	9	172	59	19.9432	4	3	4	1.04	6492	97
1053	1	10	2	2	1	53	58	4	2	4	2	1				0	0	0			6	1	2	0	2	5	1	2	2	0	1	0	1	7	1	0	170	60	20.7612	3	2	99	0.87	7734	97
1054	1	10	2	2	2	44	67	3	2	6	2	1				0	0	0			0	0	1	0	2	7.57143	2	1	0	0	1	0	2	6	1	0	160	59	23.0469	3	2	3	1.04	3715	97
1055	1	10	2	2	2	31	80	2	2	3	2	1				0	0	0			3	0	1	0	2	8.35714	2	0	0	0	1	0	1	4	0	0	165	50	18.3655	4	3	6	1.06	2865	97
1056	1	10	2	2	2	26	85	1	2	6	1	2	0.1667	1	3	0	0	0	0	42	4	0	1	0	2	6.85714	2	1	1	0	1	0	0	5	0	3	167	50	17.9282	4	3	11	0.98	.	97
1057	1	10	2	2	1	30	82	2	2	2	2	1				0	0	0			0	0	1	0	2	9	2	1	0	0	1	0	0	4	0	0	183	90	26.8745	4	3	10	1.07	2958	97
1058	1	10	2	2	1	69	42	5	2	3	2	1				0	0	0			0	0	1	0	2	7.5	2	0	0	0	1	0	0	3	0	0	162	64	24.3865	1	1	3	0.88	8575	97
1059	1	10	2	2	2	50	61	4	2	2	2	1				0	0	0			0	0	1	0	1	6.85714	2	1	1	0	1	0	1	6	1	0	150	60	26.6667	2	1	8	0.88	.	97
1060	1	10	2	2	1	41	70	3	2	6	2	1				0	0	0			2	0	1	0	2	7	2	0	0	0	1	0	2	5	0	4	170	60	20.7612	4	3	10	1.06	.	97
1061	1	6	1	1	1	40	70	3	2	2	2	1				0	0	0			1	0	1	0	1	9	2	1	0	0	1	0	1	5	0	0	178	84	26.5118	3	2	7	1.06	4874	54
1063	1	6	1	1	1	53	58	4	2	4	2	1				0	0	0			0	0	1	0	2	7.5	2	0	0	0	0	0	0	2	0	1	170	62	21.4533	1	1	5	0.87	8711	54
1064	1	6	1	1	1	38	73	2	2	6	2	1				0	0	0			0	0	1	0	2	8.28571	1	0	0	0	0	0	2	3	0	1	171	68	23.255	4	3	7	1.07	9331	54
1065	1	6	1	1	1	25	86	1	2	10	1	2	0.1667	1	5	0	1	1	1	49	3	0	1	0	1	5.28571	2	0	2	0	0	0	0	4	0	1	175	80	26.1224	4	3	9	1.04	4096	54
1066	1	6	1	1	2	48	63	3	2	9	2	1				0	0	0			0	0	1	0	2	5.64286	2	0	2	0	0	0	1	5	0	0	160	62	24.2187	3	2	8	1.04	.	54
1067	1	6	1	1	2	51	60	4	2	9	2	1				0	0	0			0	0	1	0	2	7.14286	2	1	0	0	0	0	0	3	0	1	168	55	19.487	3	2	10	0.88	4697	54
1068	1	6	1	1	2	21	90	1	2	10	1	2	0.1667	2	3	1	0	0	1	50	2	0	1	0	2	10	2	0	0	0	1	0	0	3	0	0	166	55	19.9594	4	3	7	0.98	1664	54
1069	1	6	1	1	2	32	79	2	2	9	1	2	0.1667	2	4	1	0	0	0	48	7	1	2	0	2	8	2	1	0	0	1	0	0	4	0	2	161	54	20.8325	3	2	5	1.06	6525	54
1070	1	6	1	1	2	60	51	5	2	9	1	2	0.25	1	3	1	0	0	0	42	0	0	1	0	1	7	2	3	0	0	0	0	1	6	1	0	165	75	27.5482	3	2	99	1.13	8044	54
1071	1	10	3	3	1	60	51	5	2	2	2	1				0	0	0			0	0	1	0	2	9	2	0	0	0	0	0	0	2	0	1	167	60	21.5139	3	2	6	0.88	3900	95
1072	1	10	3	3	2	29	82	1	2	6	1	2	30	1	3	0	0	0	0	47	3	0	1	0	2	8.57143	2	1	0	0	1	0	0	4	0	0	161	60	23.1473	4	3	8	0.98	.	95
1073	1	10	3	3	1	26	85	1	2	6	2	1				0	0	0			1	0	1	0	2	8.28571	2	2	0	0	1	0	1	6	1	0	173	70	23.3887	4	3	7	1.04	2950	95
1074	1	10	3	3	2	41	70	3	2	6	1	2	0.1667	1	1	1	0	0	0	42	1	0	1	0	2	7	2	1	0	0	1	0	1	5	0	3	153	55	23.4952	3	2	7	1.04	5693	95
1075	1	10	3	3	1	41	70	3	2	6	1	2	0.1667	1	2	1	0	0	1	36	0	0	1	0	1	6.92857	2	2	1	0	1	0	0	6	1	1	172	82	27.7177	4	3	9	1.06	2844	95
1076	1	10	3	3	2	54	57	4	2	9	1	2	1	1	8	0	0	0	0	48	6	0	1	0	2	6	2	2	1	0	1	1	0	7	1	6	163	53	19.9481	2	1	4	0.88	.	95
1077	1	10	3	3	2	61	50	5	2	3	1	2	0.1667	1	1	1	0	0	0	36	0	0	1	0	2	8.14286	2	0	0	0	1	0	0	3	0	0	159	57	22.5466	1	1	4	1.13	8950	95
1078	1	10	3	3	1	53	58	4	2	6	2	1				0	0	0			6	1	2	0	2	5	2	2	2	0	1	0	0	7	1	6	167	60	21.5139	4	3	8	0.87	259	95
1079	1	10	3	3	1	33	78	2	2	6	1	2	0.0833	2	3	1	0	0	0	46	1	0	1	0	2	7.28571	2	2	0	0	0	0	1	5	0	2	170	57	19.7232	4	3	4	1.07	1978	95
1080	1	11	2	2	1	19	92	1	2	10	2	1				0	0	0			0	0	1	0	2	8	2	0	0	0	0	0	1	3	0	0	178	56	17.6745	4	3	6	1.04	4683	102
1082	1	11	2	2	1	63	48	5	2	11	2	1				0	0	0			0	0	1	0	1	6.64286	2	0	1	0	1	0	0	4	0	1	162	70	26.6728	3	2	3	0.88	2591	102
1083	1	11	2	2	2	47	64	3	2	9	2	1				0	0	0			0	0	1	0	1	8.64286	2	0	0	0	0	0	2	4	0	0	157	53	21.5019	3	2	5	1.04	2225	102
1084	1	11	2	2	2	53	58	4	2	9	1	2	10	1	4	1	0	0	0	48	1	0	1	0	1	8	2	1	0	0	0	0	2	5	0	1	158	52	20.83	3	2	7	0.88	3133	102
1085	1	11	2	2	1	34	77	2	2	3	2	1				0	0	0			2	0	1	0	2	7.28571	2	0	0	0	0	0	0	2	0	0	171	58	19.8352	2	1	3	1.07	6212	102
1086	1	11	2	2	1	48	63	3	2	4	1	2	1	2	5	1	0	0	0	42	4	0	1	0	2	7.5	2	2	0	0	1	0	2	7	1	2	176	68	21.9525	3	2	5	1.06	5836	102
1087	1	11	2	2	1	51	60	4	2	2	2	1				0	0	0			1	0	1	0	1	6	2	0	1	0	0	0	1	4	0	0	173	78	26.0617	3	2	6	0.87	2301	102
1088	1	10	2	2	2	52	59	4	2	9	1	2	0.5	2	6	0	1	1	1	52	4	0	1	0	2	8.21429	2	0	0	0	1	0	0	3	0	5	164	55	20.4491	2	1	7	0.88	.	94
1089	1	10	2	2	2	28	83	1	2	6	2	1				0	0	0			0	0	1	0	1	7.28571	2	2	0	0	1	0	1	6	1	1	168	61	21.6128	4	3	7	0.98	8373	94
1090	1	10	2	2	1	20	91	1	2	10	2	1				0	0	0			3	0	1	0	1	8.28571	2	3	0	0	1	0	2	8	1	8	168	51	18.0697	3	2	9	1.04	2104	94
1091	1	10	2	2	2	67	44	5	2	5	2	1				0	0	0			2	0	1	0	2	7.64286	2	0	0	0	1	0	0	3	0	0	156	49	20.1348	1	1	3	1.13	.	94
1092	1	10	2	2	1	35	76	2	2	6	1	2	0.4167	1	1	1	0	0	0	48	2	0	3	0	2	9.78571	2	2	0	0	1	3	1	9	1	15	156	43	17.6693	4	3	2	1.07	9655	94
1093	1	10	2	2	2	36	75	2	2	6	1	2	4	2	5	0	1	1	1	54	4	0	1	0	1	7.42857	2	1	0	0	1	0	1	5	0	5	167	67	24.0238	4	3	8	1.06	9475	94
1094	1	10	2	2	1	45	66	3	2	6	2	1				0	0	0			2	0	1	0	2	6.64286	2	1	1	0	1	0	1	6	1	1	161	67	25.8478	4	3	6	1.06	.	94
1095	1	10	2	2	1	52	59	4	2	3	2	1				0	0	0			5	1	2	0	1	5.28571	2	1	2	0	1	0	2	8	1	3	170	70	24.2215	5	3	10	0.87	8388	94
1096	1	10	2	2	1	63	48	5	2	2	2	1				0	0	0			0	0	1	0	2	5	2	0	2	2	1	0	0	7	1	1	165	60	22.0386	1	1	6	0.88	.	94
1097	1	10	2	2	2	42	69	3	2	2	1	2	0.1667	1	1	0	1	1	1	36	0	0	1	0	1	7.28571	2	0	0	0	0	0	1	3	0	0	150	48	21.3333	3	2	9	1.04	2865	94
1098	1	13	2	2	1	27	84	1	2	3	1	2	0.5	1	3	1	0	0	0	40	1	0	1	0	2	7	2	0	0	0	1	0	1	4	0	0	173	82	27.3982	4	3	8	1.04	3222	111
1099	1	13	2	2	1	39	72	2	2	4	1	2	3	1	3	1	0	0	0	36	6	0	1	0	2	6.04764	2	3	2	0	1	0	1	9	1	3	167	55	19.721	3	2	6	1.07	7766	111
1100	1	13	2	2	1	47	64	3	2	5	2	1				0	0	0			1	0	1	0	2	6.5	2	1	1	0	1	0	1	6	1	0	173	63	21.0498	3	2	6	1.06	9725	111
1101	1	13	2	2	2	45	66	3	2	6	1	2	12	2	9	0	1	1	1	64	8	1	2	0	1	4	2	3	3	0	2	2	1	13	1	1	160	62	24.2187	3	2	10	1.04	584	111
1102	1	13	2	2	1	59	52	4	2	8	2	1				0	0	0			0	0	1	0	2	6.5	2	1	1	0	1	0	1	6	1	1	174	74	24.4418	4	3	10	0.87	3360	111
1103	1	13	2	2	2	54	57	4	2	9	1	2	12	2	6	1	0	0	1	54	3	0	1	0	2	7	2	1	0	0	1	0	2	6	1	4	158	48	19.2277	2	1	3	0.88	3707	111
1104	1	13	2	2	1	60	51	5	2	7	2	1				0	0	0			0	0	1	0	2	8	2	2	0	0	1	0	0	5	0	1	161	70	27.0051	2	1	6	0.88	18	111
1105	1	13	2	2	2	61	50	5	2	2	2	1				0	0	0			0	0	1	0	2	6	2	1	1	0	0	0	1	5	0	0	165	68	24.977	1	1	6	1.13	7980	111
1106	1	13	3	3	1	21	90	1	2	10	1	2	1	2	7	0	0	0	0	54	3	0	1	0	2	8.14286	2	1	0	0	0	0	1	4	0	0	179	65	20.2865	3	2	4	1.04	6469	112
1107	1	13	3	3	1	33	78	2	2	6	1	2	0.3333	2	5	1	0	0	1	38	0	0	1	0	2	8.07143	2	1	0	0	1	0	0	4	0	0	173	65	21.7181	4	3	9	1.07	1476	112
1108	1	13	3	3	1	45	66	3	2	2	1	3	4	2	5	0	0	0	0	52	1	0	1	0	1	6	1	0	1	0	1	0	1	4	0	0	169	78	27.31	4	3	12	1.06	359	112
1109	1	13	3	3	2	43	68	3	2	2	1	2	0.25	2	7	0	1	1	1	40	0	0	1	0	2	6.5	2	1	1	0	1	0	2	7	1	1	160	68	26.5625	3	2	8	1.04	.	112
1110	1	13	3	3	1	52	59	4	2	1	2	1				0	0	0			0	0	1	0	2	6.71429	2	1	0	0	1	0	0	4	0	0	170	67	23.1834	3	2	7	0.87	2167	112
1111	1	13	3	3	2	59	52	4	2	1	2	1				0	0	0			9	1	2	0	2	7	2	3	0	0	2	0	1	8	1	3	155	60	24.974	1	1	3	0.88	6867	112
1112	1	13	3	3	1	68	43	5	2	5	2	1				0	0	0			2	0	1	0	1	6	1	0	1	0	1	0	2	5	0	4	170	65	22.4913	3	2	2	0.88	6553	112
1113	1	13	3	3	2	66	45	5	2	5	2	1				0	0	0			1	0	1	0	2	7	2	3	0	0	2	0	0	7	1	3	154	58	24.4561	1	1	2	1.13	710	112
1114	1	13	2	2	1	27	84	1	2	3	1	3	0.25	1	3	0	0	0	0	48	3	0	1	0	1	7.57143	2	1	0	0	1	0	1	5	0	2	181	84	25.6402	4	3	4	1.04	.	113
1115	1	13	2	2	2	28	83	1	2	7	2	1				0	0	0			1	0	1	0	1	5.64286	2	2	2	0	1	0	1	8	1	3	168	54	19.1327	4	3	8	0.98	404	113
1116	1	13	2	2	1	33	78	2	2	3	2	1				0	0	0			6	1	2	0	1	4	2	1	3	0	1	0	1	8	1	1	181	82	25.0298	3	2	7	1.07	8648	113
1117	1	13	2	2	2	35	76	2	2	3	1	2	0.25	1	5	0	1	1	1	52	3	0	1	0	2	9	2	2	0	0	1	0	1	6	1	5	164	83	30.8596	3	2	6	1.06	1193	113
1118	1	13	2	2	1	44	67	3	2	11	1	2	3	1	7	0	0	0	0	60	8	1	4	1	1	4.57143	2	2	3	3	2	0	1	13	1	12	168	53	18.7783	4	3	5	1.06	1959	113
1119	1	13	2	2	2	45	66	3	2	6	2	1				0	0	0			1	0	1	0	2	8.57143	2	1	0	0	1	0	0	4	0	0	167	58	20.7967	3	2	4	1.04	5800	113
1120	1	13	2	2	1	59	52	4	2	2	2	1				0	0	0			2	0	1	0	1	5.5	2	0	2	0	1	0	1	6	1	4	169	79	27.6601	3	2	6	0.87	.	113
1121	1	13	2	2	2	57	54	4	2	2	2	1				0	0	0			3	0	1	0	2	6	2	0	1	0	1	0	1	5	0	2	156	65	26.7094	1	1	5	0.88	.	113
1122	1	13	2	2	2	67	44	5	2	9	1	2	30	3	9	0	1	1	1	72	9	1	4	1	2	5.85714	2	3	2	0	2	3	1	13	1	14	155	53	22.0604	1	1	2	1.13	7417	113
1123	1	13	4	3	1	22	89	1	2	11	1	2	1	1	5	1	0	0	0	50	2	0	1	0	2	7.78571	2	1	0	0	1	0	1	5	0	0	179	70	21.847	4	3	7	1.04	8333	114
1124	1	13	4	3	2	28	83	1	2	6	1	2	4	2	5	0	1	1	1	60	5	1	2	0	2	6.85714	2	3	1	0	2	0	1	9	1	5	155	52	21.6441	4	3	5	0.98	3456	114
1125	1	13	4	3	1	30	81	2	2	6	2	1				0	0	0			0	0	1	0	2	9	2	0	0	0	0	0	1	3	0	1	175	87	28.4082	4	3	7	1.07	6967	114
1126	1	13	4	3	2	31	80	2	2	6	1	2	0.25	1	3	0	0	0	0	53	3	0	1	0	1	7.57143	2	1	0	0	1	0	1	5	0	9	155	78	32.4662	3	2	11	1.06	2754	114
1127	1	13	4	3	1	42	69	3	2	6	1	2	0.0833	2	5	1	0	0	1	44	1	0	1	0	2	6.78571	2	0	1	0	1	0	0	4	0	0	170	85	29.4118	4	3	8	1.06	5353	114
1128	1	13	4	3	2	44	67	3	2	2	1	2	0.5	2	7	1	0	0	1	42	0	0	1	0	2	6.28571	2	1	1	0	1	0	0	5	0	0	158	54	21.6311	3	2	6	1.04	.	114
1129	1	13	4	3	1	53	58	4	2	5	2	1				0	0	0			4	0	1	0	1	5.57143	2	3	2	0	2	0	0	9	1	3	179	78	24.3438	2	1	3	0.87	8852	114
1130	1	13	4	3	2	50	61	4	2	2	1	2	0.4167	2	7	1	0	0	1	44	2	0	1	0	2	7.57143	2	3	0	0	1	0	0	6	1	8	163	55	20.7008	3	2	7	0.88	.	114
1131	1	13	4	3	1	63	48	5	2	2	2	1				0	0	0			0	0	1	0	1	5	2	0	2	0	0	0	0	4	0	0	173	82	27.3982	2	1	5	0.88	.	114
1133	1	13	4	3	2	64	47	5	2	9	1	2	12	2	8	1	0	0	0	53	3	0	1	0	1	5	2	0	2	0	1	0	0	5	0	1	161	68	26.2336	1	1	5	1.13	.	114
1135	1	13	2	2	1	25	86	1	2	6	1	2	1	1	3	1	0	0	1	38	2	0	1	0	1	7.71429	2	3	1	0	1	0	0	7	1	0	182	96	28.982	3	2	9	1.04	3798	115
1136	1	13	2	2	2	23	88	1	2	10	2	1				0	0	0			0	0	1	0	1	6	2	1	1	0	0	0	0	4	0	2	163	60	22.5827	4	3	7	0.98	7548	115
1137	1	13	2	2	1	32	79	2	2	6	2	1				0	0	0			4	0	1	0	2	7.92857	2	1	0	0	1	0	1	5	0	4	177	68	21.7051	4	3	5	1.07	1224	115
1138	1	13	2	2	2	36	75	2	2	2	2	1				0	0	0			2	0	1	0	2	6.5	2	0	1	0	1	0	1	5	0	5	163	53	19.9481	3	2	9	1.06	4832	115
1139	1	13	2	2	1	45	66	3	2	2	2	1				0	0	0			4	0	1	0	1	6.85714	2	0	0	0	1	0	0	3	0	0	165	70	25.7117	4	3	7	1.06	4156	115
1140	1	13	2	2	2	49	62	3	2	9	2	1				0	0	0			1	0	1	0	2	8.57143	2	0	0	0	0	0	0	2	0	1	158	50	20.0288	3	2	9	1.04	5329	115
1141	1	13	2	2	1	56	55	4	2	6	2	1				0	0	0			1	0	1	0	2	7	2	1	0	0	1	0	1	5	0	4	178	74	23.3556	4	3	12	0.87	557	115
1142	1	13	2	2	2	58	53	4	2	9	2	1				0	0	0			1	0	1	0	2	8	2	0	0	0	1	0	1	4	0	0	160	55	21.4844	3	2	10	0.88	9399	115
1144	1	13	2	2	2	67	44	5	2	9	2	1				0	0	0			2	0	1	0	2	8	2	1	0	0	1	0	0	4	0	3	160	57	22.2656	1	1	2	1.13	.	115
1145	1	13	2	2	1	20	91	1	2	10	2	1				0	0	0			0	0	1	0	2	10.4286	2	0	0	0	0	0	0	2	0	2	170	60	20.7612	4	3	99	1.04	.	116
1146	1	13	2	2	2	19	92	1	2	10	1	2	1	2	4	1	0	0	0	44	3	0	1	0	1	8	2	1	0	0	1	0	0	4	0	5	162	52	19.8141	4	3	6	0.98	2630	116
1147	1	13	2	2	1	36	75	2	2	2	2	1				0	0	0			7	1	2	0	1	6.28571	1	0	1	0	1	0	2	5	0	3	170	67	23.1834	4	3	6	1.07	3275	116
1148	1	13	2	2	2	38	73	2	2	6	1	2	1	2	5	0	1	1	1	44	2	0	1	0	2	6.92857	2	0	1	0	0	0	0	3	0	1	160	56	21.875	4	3	9	1.06	7605	116
1149	1	13	2	2	1	49	62	3	2	6	2	1				0	0	0			0	0	1	0	2	7	2	0	0	0	1	0	1	4	0	3	163	61	22.9591	4	3	8	1.06	5346	116
1150	1	13	2	2	2	47	64	3	2	2	1	2	0.1667	9	3	1	0	0	0	41	1	0	1	0	2	7.5	2	2	0	0	1	0	0	5	0	3	157	50	20.2848	4	3	8	1.04	4981	116
1151	1	13	2	2	1	57	54	4	2	5	1	2	0.1667	1	2	1	0	0	0	36	4	0	1	0	2	9	1	0	0	0	1	0	0	2	0	1	165	65	23.8751	2	1	4	0.87	6613	116
1152	1	13	2	2	2	56	55	4	2	9	1	2	0.3333	2	5	0	1	1	1	55	3	0	1	0	2	7.64286	2	1	0	0	1	0	0	4	0	6	165	63	23.1405	3	2	8	0.88	7894	116
1153	1	13	2	2	1	62	49	5	2	11	2	1				0	0	0			1	0	1	0	2	8	2	0	0	0	1	0	0	3	0	0	163	67	25.2174	5	3	6	0.88	2575	116
1155	1	5	1	1	1	28	83	1	2	3	2	1				0	0	0			0	0	1	0	1	7.5	2	0	1	0	0	0	0	3	0	0	175	60	19.5918	4	3	6	1.04	5429	50
1156	1	5	1	1	2	20	91	1	2	11	2	1				0	0	0			1	0	1	0	2	12	2	0	0	0	1	0	0	3	0	0	161	52	20.061	3	2	4	0.98	4748	50
1157	1	5	1	1	1	38	73	2	2	4	2	1				0	0	0			1	0	1	0	1	7.85714	2	0	0	0	0	0	0	2	0	0	183	80	23.8884	4	3	6	1.07	2160	50
1158	1	5	1	1	2	38	73	2	2	9	1	2	8	1	7	0	0	0	0	42	1	0	1	0	2	7.5	2	0	0	0	1	0	0	3	0	0	156	51	20.9566	4	3	8	1.06	9870	50
1159	1	5	1	1	1	46	65	3	2	2	2	1				0	0	0			0	0	1	0	2	6.57143	2	0	1	0	0	0	0	3	0	0	175	64	20.898	3	2	7	1.06	5393	50
1160	1	5	1	1	2	46	65	3	2	9	2	1				0	0	0			1	0	1	0	2	6	2	0	1	0	0	0	0	3	0	0	160	52	20.3125	3	2	6	1.04	568	50
1161	1	5	1	1	1	55	56	4	2	11	1	3	10	3	7	0	0	0	0	78	8	1	4	1	1	4	2	3	3	0	3	3	3	17	1	20	170	65	22.4913	2	1	3	0.87	.	50
1162	1	5	1	1	2	58	53	4	2	9	2	1				0	0	0			1	0	1	0	1	4	2	3	3	0	2	0	0	10	1	0	150	48	21.3333	2	1	4	0.88	2843	50
1163	1	5	1	1	1	62	49	5	2	5	2	1				0	0	0			0	0	1	0	1	4	1	0	3	0	0	0	0	4	0	2	167	59	21.1553	2	1	3	0.88	8012	50
1164	1	5	1	1	2	67	44	5	2	9	2	1				0	0	0			0	0	1	0	2	6	2	2	1	0	1	0	0	6	1	0	147	52	24.064	1	1	2	1.13	6458	50
1165	1	5	1	1	1	24	87	1	2	3	2	1				0	0	0			0	0	1	0	2	9.07143	2	0	0	0	1	0	1	4	0	0	182	79	23.8498	4	3	10	1.04	9326	51
1166	1	5	1	1	2	29	82	1	2	3	1	2	0.25	3	10	0	1	1	1	59	9	1	2	0	1	7.35714	2	2	1	0	2	0	2	9	1	6	154	41	17.2879	3	2	3	0.98	523	51
1167	1	5	1	1	1	32	79	2	2	3	2	1				0	0	0			0	0	1	0	1	7	2	0	0	0	1	0	2	5	0	0	175	72	23.5102	4	3	7	1.07	7486	51
1168	1	5	1	1	2	36	75	2	2	3	1	2	0.3333	1	3	1	0	0	0	48	2	0	1	0	2	7.45237	2	2	0	0	1	0	2	7	1	4	162	56	21.3382	4	3	10	1.06	9100	51
1169	1	5	1	1	1	47	64	3	2	6	2	1				0	0	0			2	0	1	0	1	6.07143	2	1	2	0	1	0	0	6	1	0	175	75	24.4898	4	3	6	1.06	9953	51
1170	1	5	1	1	2	46	65	3	2	9	1	2	4	2	7	0	0	0	0	47	0	0	1	0	2	8	2	1	0	0	1	0	0	4	0	1	151	60	26.3146	3	2	5	1.04	.	51
1171	1	5	1	1	1	56	55	4	2	2	2	1				0	0	0			2	0	1	0	2	7.5	2	1	0	0	1	0	1	5	0	1	172	69	23.3234	2	1	3	0.87	3253	51
1172	1	5	1	1	2	50	61	4	2	9	2	1				0	0	0			0	0	1	0	2	7	2	0	0	0	1	0	1	4	0	0	157	63	25.5588	3	2	9	0.88	3251	51
1173	1	5	1	1	1	68	43	5	2	11	2	1				0	0	0			0	0	1	0	2	7	2	0	0	0	0	0	0	2	0	0	178	85	26.8274	3	2	4	0.88	4008	51
1174	1	5	1	1	2	63	48	5	2	9	1	2	0.1667	1	6	0	1	1	1	42	3	0	1	0	2	8	2	1	0	0	1	0	0	4	0	0	152	65	28.1337	1	1	5	1.13	.	51
1175	1	5	1	1	2	23	88	1	2	10	2	1				0	0	0			5	1	2	0	1	7	2	2	0	0	1	0	2	7	1	8	166	57	20.6852	4	3	10	0.98	7158	52
1176	1	5	1	1	1	39	72	2	2	6	2	1				0	0	0			0	0	1	0	1	5.57143	2	1	2	0	1	0	1	7	1	1	173	80	26.7299	4	3	11	1.07	1009	52
1177	1	5	1	1	2	38	73	2	2	9	1	2	0.1667	2	5	1	0	0	0	50	4	0	1	0	1	7.71429	2	1	0	0	0	0	0	3	0	2	166	55	19.9594	4	3	6	1.06	9431	52
1178	1	5	1	1	1	40	71	3	2	6	2	1				0	0	0			0	0	1	0	1	7.85714	2	1	0	0	1	0	2	6	1	9	170	70	24.2215	4	3	12	1.06	6925	52
1179	1	5	1	1	2	45	66	3	2	9	2	1				0	0	0			2	0	1	0	1	6.28571	2	1	1	0	1	0	0	5	0	0	162	76	28.959	3	2	4	1.04	5747	52
1180	1	5	1	1	1	58	53	4	2	6	2	1				0	0	0			2	0	1	0	2	7	2	0	0	0	2	0	1	5	0	0	170	68	23.5294	3	2	9	0.87	.	52
1181	1	5	1	1	2	54	57	4	2	9	2	1				0	0	0			3	0	1	0	2	7.78571	2	1	0	0	1	0	0	4	0	0	154	56	23.6128	2	1	10	0.88	6662	52
1182	1	5	1	1	1	66	45	5	2	11	2	1				0	0	0			0	0	1	0	2	5	2	1	2	0	2	0	1	8	1	0	174	70	23.1206	4	3	1	0.88	3849	52
1183	1	5	1	1	2	67	44	5	2	2	2	1				0	0	0			0	0	1	0	1	8.5	2	0	0	0	0	0	1	3	0	0	155	55	22.8928	1	1	3	1.13	.	52
1184	1	5	1	1	1	19	92	1	2	10	1	2	1	1	2	1	0	0	0	38	1	0	1	0	2	7.28571	2	1	0	0	1	0	1	5	0	4	180	60	18.5185	4	3	7	1.04	4564	53
1185	1	5	1	1	2	23	88	1	2	8	2	1				0	0	0			3	0	1	0	1	9.21429	2	1	0	0	1	0	1	5	0	1	160	47	18.3594	4	3	7	0.98	4368	53
1186	1	5	1	1	1	30	81	2	2	6	1	2	2	1	2	0	0	0	0	47	4	0	1	0	1	7.28571	2	1	0	0	1	0	1	5	0	2	183	75	22.3954	4	3	7	1.07	3707	53
1187	1	5	1	1	2	36	75	2	2	9	2	1				0	0	0			4	0	1	0	1	5	2	1	2	0	1	0	1	7	1	1	150	52	23.1111	3	2	7	1.06	8391	53
1188	1	5	1	1	1	43	68	3	2	6	1	2	2	1	2	0	0	0	0	42	2	0	1	0	2	8.57143	2	0	0	0	1	0	1	4	0	0	170	70	24.2215	3	2	5	1.06	6325	53
1189	1	5	1	1	2	44	67	3	2	9	2	1				0	0	0			4	0	1	0	1	5.28571	2	1	2	0	1	0	1	7	1	2	158	57	22.8329	4	3	7	1.04	8803	53
1190	1	5	1	1	1	50	61	4	2	2	1	2	0.25	1	3	1	0	0	0	38	2	0	1	0	1	6.28571	2	1	1	0	1	0	1	6	1	1	170	66	22.8374	4	3	10	0.87	7320	53
1191	1	5	1	1	2	51	60	4	2	3	1	2	0.3333	1	2	1	0	0	0	46	2	0	1	0	2	8	1	0	0	0	1	0	1	3	0	1	156	57	23.4221	3	2	6	0.88	2080	53
1192	1	5	1	1	1	60	51	5	2	3	2	1				0	0	0			4	0	1	0	1	6	1	0	1	0	1	0	1	4	0	1	172	71	23.9995	3	2	8	0.88	3972	53
1193	1	5	1	1	2	60	51	5	2	2	1	2	2	2	3	0	1	1	1	50	5	0	1	0	1	6.64286	2	1	1	0	1	0	2	7	1	1	160	50	19.5312	3	2	7	1.13	.	53
1194	1	12	2	2	1	26	85	1	2	1	2	1				0	0	0			0	0	1	0	1	6	2	1	1	0	1	0	1	6	1	0	183	77	22.9926	4	3	12	1.04	797	105
1195	1	12	2	2	2	26	85	1	2	3	1	2	8	3	6	0	1	1	1	68	7	1	2	0	1	8	2	2	0	0	1	0	2	7	1	5	167	57	20.4382	4	3	8	0.98	6482	105
1196	1	12	2	2	1	35	76	2	2	2	1	2	0.3333	1	4	0	1	1	1	55	7	1	4	1	1	8	2	3	0	0	1	0	2	8	1	19	176	81	26.1493	4	3	5	1.07	8579	105
1197	1	12	2	2	2	37	74	2	2	9	2	1				0	0	0			6	1	2	0	2	8	2	3	0	0	1	0	2	8	1	8	162	70	26.6728	3	2	4	1.06	4017	105
1198	1	12	2	2	1	45	66	3	2	4	1	2	0.4167	1	3	1	0	0	0	40	4	0	3	0	2	5.57143	2	2	2	0	1	0	2	9	1	10	173	79	26.3958	4	3	12	1.06	8578	105
1199	1	12	2	2	2	40	71	3	2	2	1	2	0.0833	1	3	0	1	1	1	40	0	0	1	0	1	7.14286	2	0	0	0	0	0	0	2	0	0	150	59	26.2222	4	3	9	1.04	7103	105
1200	1	12	2	2	1	52	59	4	2	4	1	2	0.1667	2	7	1	0	0	1	40	2	0	1	0	2	7	2	1	0	0	1	0	2	6	1	1	162	59	22.4813	2	1	9	0.87	1548	105
1201	1	12	2	2	2	56	55	4	2	5	2	1				0	0	0			2	0	1	0	2	5.5	2	3	2	0	1	0	0	8	1	5	151	73	32.0161	2	1	2	0.88	1325	105
1202	1	12	2	2	1	67	44	5	2	11	2	1				0	0	0			2	0	1	0	2	7.5	2	0	0	0	1	0	0	3	0	0	162	60	22.8624	1	1	4	0.88	3711	105
1203	1	12	2	2	2	60	51	5	2	9	2	1				0	0	0			6	0	1	0	2	6.8095	2	2	1	0	2	0	1	8	1	1	155	63	26.2227	1	1	99	1.13	.	105
1204	1	12	2	2	1	23	88	1	2	10	2	1				0	0	0			0	0	1	0	1	7.28571	2	0	0	0	1	0	0	3	0	0	179	65	20.2865	4	3	9	1.04	9803	106
1205	1	12	2	2	2	23	88	1	2	10	1	2	1	1	4	1	0	0	0	44	2	0	1	0	1	7.35714	2	2	0	0	1	0	2	7	1	2	160	57	22.2656	4	3	10	0.98	6052	106
1206	1	12	2	2	1	38	73	2	2	6	1	2	0.3333	1	5	1	0	0	0	40	0	0	1	0	1	7.28571	2	2	0	0	1	0	0	5	0	4	170	70	24.2215	4	3	7	1.07	3855	106
1207	1	12	2	2	2	36	75	2	2	3	2	1				0	0	0			4	0	1	0	1	7	2	0	0	0	1	0	0	3	0	1	160	52	20.3125	3	2	8	1.06	6325	106
1208	1	12	2	2	1	47	64	3	2	6	1	2	0.25	1	5	0	0	0	0	46	0	0	1	0	2	7.5	2	0	0	0	0	0	0	2	0	0	169	65	22.7583	4	3	4	1.06	5778	106
1209	1	12	2	2	2	42	69	3	2	2	2	1				0	0	0			2	0	1	0	2	8.28571	2	2	0	0	2	0	0	6	1	1	160	60	23.4375	3	2	7	1.04	.	106
1210	1	12	2	2	1	50	61	4	2	2	1	2	0.1667	1	5	0	1	1	1	47	1	0	1	0	1	6	2	0	1	0	1	0	0	4	0	1	170	80	27.6817	3	2	7	0.87	.	106
1211	1	12	2	2	2	56	55	4	2	9	2	1				0	0	0			2	0	1	0	2	8	2	0	0	0	1	0	2	5	0	0	155	64	26.6389	3	2	7	0.88	3169	106
1212	1	12	2	2	1	68	43	5	2	11	2	1				0	0	0			1	0	1	0	2	7	2	1	0	0	1	0	0	4	0	0	171	66	22.571	3	2	3	0.88	3832	106
1214	1	12	2	2	1	27	84	1	2	10	2	1				0	0	0			1	0	1	0	1	6	2	1	1	0	1	0	1	6	1	4	180	74	22.8395	5	3	99	1.04	2011	107
1215	1	12	2	2	2	26	85	1	2	10	2	1				0	0	0			6	1	2	0	1	8	2	1	0	0	1	0	1	5	0	7	165	53	19.4674	4	3	9	0.98	7554	107
1216	1	12	2	2	1	31	80	2	2	2	2	1				0	0	0			2	0	1	0	2	8.35714	2	1	0	0	2	0	2	7	1	4	172	71	23.9995	4	3	6	1.07	.	107
1217	1	12	2	2	2	34	77	2	2	6	2	1				0	0	0			2	0	3	0	2	9.14286	2	2	0	0	2	0	2	8	1	10	153	68	29.0487	4	3	7	1.06	3401	107
1218	1	12	2	2	1	49	62	3	2	2	2	1				0	0	0			2	0	1	0	2	8.78571	2	1	0	0	1	0	1	5	0	3	175	77	25.1429	3	2	7	1.06	6084	107
1219	1	12	2	2	2	40	71	3	2	9	2	1				0	0	0			0	0	1	0	1	6	2	1	1	0	1	0	0	5	0	1	161	54	20.8325	3	2	7	1.04	2592	107
1220	1	12	2	2	1	53	58	4	2	6	2	1				0	0	0			4	0	1	0	2	7.42857	1	2	0	0	1	0	2	6	1	6	170	64	22.1453	3	2	8	0.87	9056	107
1221	1	12	2	2	2	50	61	4	2	9	1	2	1	1	6	1	0	0	0	48	7	1	2	0	2	6.57143	2	2	1	0	1	0	2	8	1	5	155	52	21.6441	3	2	8	0.88	4043	107
1223	1	12	2	2	2	64	47	5	2	9	2	1				0	0	0			2	0	1	0	2	10	2	0	0	0	1	0	0	3	0	0	170	65	22.4913	3	2	12	1.13	2053	107
1224	1	12	2	2	1	26	85	1	2	8	2	1				0	0	0			3	0	1	0	1	7	2	1	0	0	1	0	1	5	0	1	169	70	24.5089	4	3	5	1.04	7446	108
1225	1	12	2	2	2	20	91	1	2	10	2	1				0	0	0			2	0	1	0	1	6.85714	2	0	1	0	0	0	0	3	0	0	155	50	20.8117	4	3	9	0.98	2855	108
1226	1	12	2	2	1	39	72	2	2	8	2	1				0	0	0			0	0	1	0	2	9.73813	1	1	0	0	1	0	1	4	0	0	179	76	23.7196	5	3	12	1.07	.	108
1227	1	12	2	2	2	39	72	2	2	2	1	2	2	2	7	0	1	1	1	53	4	0	1	0	1	6.42857	2	2	1	0	2	0	1	8	1	8	164	67	24.9108	4	3	10	1.06	4497	108
1228	1	12	2	2	1	41	70	3	2	6	2	1				0	0	0			0	0	1	0	2	6.54764	2	1	1	0	1	0	1	6	1	0	170	69	23.8754	4	3	8	1.06	9895	108
1229	1	12	2	2	2	46	65	3	2	9	1	2	0.25	2	5	0	1	1	1	52	4	0	1	0	2	8.57143	2	2	0	0	1	0	1	6	1	9	162	66	25.1486	3	2	7	1.04	8134	108
1230	1	12	2	2	1	53	58	4	2	7	1	2	0.4167	1	2	0	0	0	0	42	2	0	1	0	1	6.85714	2	1	0	0	1	0	1	5	0	1	168	68	24.093	4	3	9	0.87	9370	108
1231	1	12	2	2	2	51	60	4	2	6	1	2	2	2	5	0	1	1	1	75	3	0	1	0	2	7.28571	1	0	0	0	1	0	1	3	0	9	159	55	21.7555	3	2	3	0.88	6800	108
1232	1	12	2	2	1	62	49	5	2	5	2	1				0	0	0			6	1	2	0	2	8.3333	1	2	0	0	2	3	0	8	1	6	177	83	26.493	2	1	4	0.88	8213	108
1233	1	12	2	2	2	60	51	5	2	2	1	2	0.0833	1	4	0	0	0	0	42	1	0	1	0	2	7.35714	2	2	0	0	1	0	0	5	0	1	156	52	21.3675	2	1	5	1.13	601	108
1234	1	12	3	3	1	20	91	1	2	10	2	1				0	0	0			0	0	1	0	1	7	2	1	0	0	0	0	0	3	0	0	170	60	20.7612	4	3	7	1.04	9067	109
1235	1	12	3	3	2	19	92	1	2	6	1	2	4	2	6	0	1	1	1	73	8	1	4	1	1	7.14286	2	3	1	0	3	0	2	11	1	23	173	50	16.7062	3	2	4	0.98	559	109
1236	1	12	3	3	1	34	77	2	2	6	2	1				0	0	0			0	0	1	0	1	6.28571	2	0	1	0	0	0	1	4	0	0	176	82	26.4721	4	3	6	1.07	716	109
1237	1	12	3	3	1	41	70	3	2	6	2	1				0	0	0			6	1	2	0	2	6.85714	1	1	0	0	1	0	1	4	0	5	165	71	26.079	3	2	5	1.06	3537	109
1238	1	12	3	3	2	41	70	3	2	2	1	2	8	2	10	0	1	1	1	65	7	1	4	1	1	6.28571	2	1	1	0	1	0	1	6	1	10	164	60	22.3081	4	3	9	1.04	.	109
1239	1	12	3	3	1	59	52	4	2	3	2	1				0	0	0			0	0	1	0	2	7	1	0	0	0	1	0	2	4	0	1	164	69	25.6544	2	1	3	0.87	413	109
1240	1	12	3	3	2	57	54	4	2	2	2	1				0	0	0			3	0	1	0	2	6.5	2	2	1	0	1	0	1	7	1	8	155	72	29.9688	2	1	6	0.88	.	109
1242	1	12	4	3	1	23	88	1	2	11	1	2	3	2	9	0	1	1	1	58	4	0	1	0	2	10.5714	2	2	0	0	1	0	1	6	1	1	173	50	16.7062	3	2	5	1.04	8258	110
1243	1	12	4	3	2	26	85	1	2	6	2	1				0	0	0			3	0	1	0	2	8.57143	2	1	0	0	1	0	1	5	0	5	163	55	20.7008	4	3	5	0.98	815	110
1244	1	12	4	3	1	33	78	2	2	6	1	2	0.5	2	6	1	0	0	1	46	1	0	1	0	1	7.85714	2	2	0	0	1	0	1	6	1	1	178	65	20.5151	4	3	7	1.07	4289	110
1245	1	12	4	3	1	48	63	3	2	6	2	1				0	0	0			0	0	1	0	2	7.85714	2	1	0	0	1	0	1	5	0	4	166	67	24.3141	3	2	10	1.06	8116	110
1246	1	12	4	3	2	43	68	3	2	6	1	2	1	2	6	1	0	0	0	58	6	1	2	0	2	8	2	3	0	0	1	0	0	6	1	8	148	58	26.4792	4	3	3	1.04	6223	110
1247	1	12	4	3	1	58	53	4	2	1	2	1				0	0	0			1	0	1	0	2	8	2	0	0	0	1	0	1	4	0	1	172	59	19.9432	2	1	6	0.87	3073	110
1248	1	12	4	3	2	54	57	4	2	2	2	1				0	0	0			1	0	1	0	2	8	2	0	0	0	1	0	0	3	0	2	161	60	23.1473	2	1	6	0.88	2572	110
1251	1	9	2	2	1	36	75	2	2	4	1	2	0.3333	1	4	1	0	0	0	40	1	0	1	0	2	9	2	0	0	0	1	0	0	3	0	1	171	78	26.6749	3	2	8	1.07	9324	92
1252	1	9	2	2	1	27	84	1	2	10	2	1				0	0	0			0	0	1	0	1	7	2	1	0	0	0	0	0	3	0	0	175	78	25.4694	4	3	4	1.04	9163	89
1253	1	9	2	2	2	19	92	1	2	10	1	2	3	1	3	0	0	0	0	48	2	0	1	0	1	5.64286	2	3	2	0	0	0	1	8	1	0	165	58	21.3039	4	3	6	0.98	4167	89
1254	1	9	2	2	1	30	81	2	2	6	2	1				0	0	0			1	0	1	0	1	7.85714	2	0	0	0	1	0	0	3	0	0	170	78	26.9896	4	3	12	1.07	3010	89
1255	1	9	2	2	2	37	74	2	2	4	1	2	2	2	8	0	1	1	1	58	6	1	2	0	1	8	2	0	0	0	0	0	0	2	0	3	160	51	19.9219	3	2	8	1.06	7377	89
1256	1	9	2	2	1	41	70	3	2	2	1	2	0.25	2	5	0	1	1	1	42	2	0	1	0	1	7.42857	2	0	0	0	1	0	0	3	0	0	186	90	26.0146	3	2	7	1.06	3773	89
1257	1	9	2	2	2	42	69	3	2	3	2	1				0	0	0			0	0	1	0	1	5.57143	2	1	2	0	1	0	0	6	1	2	155	49	20.3954	4	3	8	1.04	2319	89
1258	1	9	2	2	1	56	55	4	2	2	1	2	0.1667	2	3	1	0	0	0	42	0	0	1	0	2	6.28571	2	1	1	0	0	0	0	4	0	0	172	67	22.6474	3	2	5	0.87	8004	89
1259	1	9	2	2	2	59	52	4	2	9	2	1				0	0	0			3	0	1	0	1	7	2	1	0	0	1	0	0	4	0	5	158	70	28.0404	2	1	1	0.88	3012	89
1262	1	9	2	2	1	27	84	1	2	11	1	2	0.1667	1	3	1	0	0	0	48	0	0	1	0	1	7	2	0	0	0	0	0	0	2	0	0	185	95	27.7575	4	3	7	1.04	7798	90
1263	1	9	2	2	2	22	89	1	2	10	1	2	0.1667	1	6	1	0	0	0	51	1	0	1	0	1	7	2	0	0	0	0	0	0	2	0	0	172	51	17.239	4	3	6	0.98	6287	90
1264	1	9	2	2	1	36	75	2	2	11	2	1				0	0	0			0	0	1	0	1	6.92857	2	2	1	0	1	0	2	8	1	1	172	64	21.6333	4	3	6	1.07	5355	90
1265	1	9	2	2	2	37	74	2	2	9	1	2	0.25	1	3	1	0	0	0	53	5	1	2	0	1	6.92857	2	1	1	0	1	0	0	5	0	2	167	69	24.7409	4	3	7	1.06	1907	90
1266	1	9	2	2	1	40	71	3	2	2	2	1				0	0	0			0	0	1	0	1	8.28571	2	0	0	0	0	0	0	2	0	0	168	80	28.3447	4	3	99	1.06	813	90
1267	1	9	2	2	2	50	61	4	2	9	2	1				0	0	0			0	0	1	0	1	6.5	2	1	2	0	1	0	0	6	1	0	157	55	22.3133	3	2	7	0.88	.	90
1268	1	9	2	2	1	50	61	4	2	11	2	1				0	0	0			0	0	1	0	2	9	2	2	0	0	1	0	0	5	0	0	165	58	21.3039	1	1	2	0.87	3525	90
1269	1	9	2	2	2	50	61	4	2	9	1	2	0.1667	1	2	1	0	0	0	44	0	0	1	0	1	8	2	1	0	0	0	0	0	3	0	0	156	58	23.833	2	1	5	0.88	5446	90
1271	1	9	2	2	1	28	83	1	2	3	2	1				0	0	0			0	0	1	0	2	7.78571	2	0	0	0	1	0	0	3	0	5	179	77	24.0317	4	3	5	1.04	8460	91
1272	1	9	2	2	2	19	92	1	2	10	2	1				0	0	0			0	0	1	0	1	5.42857	2	0	3	0	1	0	1	7	1	1	170	58	20.0692	4	3	8	0.98	4186	91
1273	1	9	2	2	1	39	72	2	2	3	2	1				0	0	0			4	0	1	0	1	6.42857	2	0	0	0	1	0	2	5	0	3	185	92	26.8809	3	2	5	1.07	3623	91
1274	1	9	2	2	2	30	81	2	2	9	2	1				0	0	0			0	0	1	0	1	7	2	1	0	0	2	0	0	5	0	0	161	54	20.8325	4	3	4	1.06	3768	91
1275	1	9	2	2	1	48	63	3	2	6	2	1				0	0	0			0	0	1	0	2	8	2	0	0	0	1	0	0	3	0	1	161	65	25.0762	3	2	7	1.06	1030	91
1276	1	9	2	2	2	41	70	3	2	9	2	1				0	0	0			2	0	3	0	2	8.85714	2	1	0	0	1	0	1	5	0	11	157	47	19.0677	3	2	7	1.04	8218	91
1277	1	9	2	2	1	53	58	4	2	2	2	1				0	0	0			3	0	1	0	2	7.5	2	0	0	0	2	0	0	4	0	1	170	70	24.2215	2	1	4	0.87	1883	91
1278	1	9	2	2	2	52	59	4	2	3	2	1				0	0	0			2	0	1	0	2	6.5	2	1	1	0	3	0	2	9	1	5	157	73	29.6158	1	1	3	0.88	4101	91
1279	1	9	2	2	1	60	51	5	2	3	2	1				0	0	0			1	0	1	0	2	7	2	0	0	0	1	0	0	3	0	0	168	68	24.093	3	2	5	0.88	6412	91
1280	1	9	2	2	2	68	43	5	2	9	2	1				0	0	0			2	0	1	0	2	7	2	0	0	0	2	0	2	6	1	0	153	62	26.4855	1	1	1	1.13	.	91
1281	1	9	2	2	1	19	92	1	2	10	2	1				0	0	0			1	0	1	0	1	7.5	2	0	0	0	1	0	0	3	0	0	170	65	22.4913	4	3	9	1.04	1647	92
1282	1	9	2	2	2	20	91	1	2	10	1	2	4	2	5	0	1	1	1	48	1	0	1	0	1	9	2	0	0	0	1	0	0	3	0	0	150	58	25.7778	4	3	9	0.98	8331	92
1283	1	9	2	2	2	34	77	2	1	9	1	2	2	1	4	1	0	0	0	47	2	0	1	0	2	9.71429	2	0	0	0	1	0	0	3	0	0	160	52	20.3125	3	2	7	1.06	6847	92
1284	1	9	2	2	1	47	64	3	2	8	1	2	4	2	5	1	0	0	0	49	3	0	1	0	1	9	2	0	0	0	1	0	0	3	0	1	173	60	20.0474	4	3	12	1.06	2412	92
1285	1	9	2	2	2	43	68	3	2	9	1	3	0.1667	3	10	0	0	0	0	60	4	0	1	0	1	7.07143	2	2	1	0	1	0	1	7	1	0	157	51	20.6905	4	3	5	1.04	301	92
1286	1	9	2	2	1	53	58	4	2	4	2	1				0	0	0			0	0	1	0	1	6.42857	1	0	2	0	0	0	0	3	0	5	158	69	27.6398	2	1	6	0.87	3245	92
1287	1	9	2	2	2	51	60	4	2	2	1	2	2	1	4	1	0	0	0	40	0	0	1	0	2	7	2	0	0	0	1	0	0	3	0	1	152	68	29.4321	2	1	9	0.88	1750	92
1288	1	9	2	2	1	67	44	5	2	5	1	2	2	1	4	1	0	0	0	51	1	0	1	0	1	6.42857	1	0	2	0	1	0	0	4	0	1	165	72	26.4463	2	1	4	0.88	7280	92
1289	1	9	2	2	2	68	43	5	2	9	2	1				0	0	0			1	0	1	0	2	8.5	2	0	0	0	1	0	1	4	0	1	150	60	26.6667	1	1	3	1.13	.	92
1290	1	9	4	3	1	48	63	3	2	2	2	1				0	0	0			0	0	1	0	1	8	2	0	0	0	1	0	0	3	0	0	165	60	22.0386	3	2	6	1.06	5602	93
1291	1	9	4	3	2	40	71	3	2	6	1	2	0.3333	1	3	0	1	1	0	50	5	1	2	0	2	7.5	2	0	0	0	3	0	2	7	1	5	155	47	19.563	4	3	10	1.04	.	93
1292	1	9	4	3	1	58	53	4	2	2	2	1				0	0	0			0	0	1	0	2	9	2	0	0	0	1	0	1	4	0	0	185	80	23.3747	2	1	3	0.87	.	93
1293	1	9	4	3	2	58	53	4	2	9	1	2	2	1	5	1	0	0	0	44	1	0	1	0	2	7	2	2	0	0	1	0	0	5	0	0	150	67	29.7778	2	1	4	0.88	669	93
1294	1	9	4	3	1	28	83	1	2	5	2	1				0	0	0			0	0	1	0	1	7.28571	2	1	0	0	1	0	1	5	0	0	177	95	30.3233	4	3	8	1.04	9764	93
1295	1	9	4	3	2	24	87	1	2	6	2	1				0	0	0			0	0	1	0	1	7.57143	2	0	0	0	1	0	0	3	0	0	163	53	19.9481	4	3	7	0.98	333	93
1296	1	9	4	3	1	39	72	2	2	3	2	1				0	0	0			0	0	1	0	2	8.07143	2	0	0	0	0	0	0	2	0	0	166	62	22.4996	3	2	4	1.07	8234	93
1297	1	9	4	3	2	31	80	2	2	3	1	2	3	1	4	1	0	0	0	46	4	0	3	0	2	8	2	2	0	0	1	0	1	6	1	13	153	43	18.369	3	2	8	1.06	3199	93
1299	1	9	4	3	2	60	51	5	2	9	2	1				0	0	0			0	0	1	0	2	7.5	2	1	0	0	1	0	0	4	0	0	165	60	22.0386	1	1	3	1.13	.	93
1301	2	1	1	1	1	33	78	2	2	2	2	1				0	0	0			0	0	1	0	1	6.5	2	1	1	0	0	0	0	4	0	0	173	79	26.3958	3	2	8	0.92	9564	214
1302	2	1	1	1	2	61	50	5	1	4	1	2	1	1	5	1	0	0	0	40	9	1	2	0	1	5.28571	2	3	2	0	3	1	2	13	1	8	160	54	21.0937	1	1	5	1.09	.	214
1303	2	1	1	1	1	39	72	2	2	3	2	1				0	0	0			0	0	1	0	1	7.28571	2	2	0	0	1	0	0	5	0	0	170	63	21.7993	3	2	12	0.92	.	214
1304	2	1	1	1	1	57	54	4	2	2	1	2	1	2	5	0	1	1	1	54	0	0	1	0	1	9.28571	2	1	0	0	2	0	0	5	0	1	168	78	27.6361	2	1	12	1	5430	214
1305	2	1	1	1	2	51	60	4	2	2	2	1				0	0	0			0	0	1	0	2	7.5	1	0	0	0	0	0	0	1	0	0	161	54	20.8325	3	2	10	1.09	6852	214
1306	2	1	1	1	2	47	64	3	2	2	2	1				0	0	0			0	0	1	0	1	5.5	1	1	2	0	1	0	0	5	0	0	158	55	22.0317	3	2	9	1.03	3137	214
1307	2	1	1	1	1	40	71	3	2	3	2	1				0	0	0			0	0	1	0	1	8	2	0	0	0	1	0	0	3	0	0	176	67	21.6296	4	3	8	0.96	614	214
1308	2	1	1	1	2	19	92	1	2	10	2	1				0	0	0			0	0	1	0	1	7	2	0	0	0	1	0	1	4	0	0	158	53	21.2306	4	3	9	0.99	5623	214
1309	2	1	1	1	2	33	78	2	2	9	2	1				0	0	0			0	0	1	0	1	8	0	2	0	0	1	0	0	3	0	0	159	58	22.9421	4	3	7	0.9	740	214
1310	2	1	1	1	2	38	73	2	2	9	2	1				0	0	0			0	0	1	0	2	8	0	1	0	0	1	0	0	2	0	0	170	70	24.2215	4	3	5	0.9	372	214
1311	2	1	1	1	1	62	49	5	2	4	2	1				0	0	0			1	0	1	0	1	7.28571	2	1	0	0	2	0	0	5	0	2	163	63	23.7118	2	1	6	1	.	214
1312	2	1	1	1	2	48	63	3	2	9	2	1				0	0	0			0	0	1	0	1	7	0	1	0	0	1	0	0	2	0	0	165	55	20.202	3	2	9	1.03	5042	214
1313	2	1	1	1	1	40	71	3	2	3	1	2	1	2	6	1	0	0	1	40	0	0	1	0	1	5	2	1	2	0	1	0	0	6	1	0	175	63	20.5714	4	3	10	0.96	3306	214
1314	2	1	1	1	1	24	87	1	2	11	1	2	1	1	3	0	1	2	1	36	0	0	1	0	1	6	0	0	1	0	1	0	0	2	0	0	177	74	23.6203	4	3	8	1.07	1700	214
1315	2	1	1	1	1	20	91	1	2	3	1	2	0.1667	1	1	0	1	2	1	43	2	0	1	0	1	8.28571	2	1	0	0	1	0	2	6	1	2	170	67	23.1834	3	2	6	1.07	2963	215
1316	2	1	1	1	2	26	85	1	2	3	2	1				0	0	0			3	0	1	0	1	9	2	1	0	0	1	0	0	4	0	2	165	53	19.4674	4	3	9	0.99	1002	215
1317	2	1	1	1	2	30	81	2	2	3	1	3	2	2	5	0	0	0	0	53	7	1	2	0	1	6.57143	2	3	1	0	1	0	1	8	1	7	165	55	20.202	4	3	9	0.9	519	215
1318	2	1	1	1	2	34	77	2	1	2	1	2	8	2	5	0	1	1	1	47	7	1	2	0	1	7	2	3	0	0	1	0	1	7	1	8	156	65	26.7094	3	2	8	0.9	1888	215
1319	2	1	1	1	1	34	77	2	2	6	1	2	0.1667	1	2	1	0	0	0	40	2	0	1	0	2	8.5	2	0	0	0	1	0	0	3	0	0	173	86	28.7347	3	2	7	0.92	992	215
1321	2	1	1	1	2	68	43	5	2	9	2	1				0	0	0			6	1	4	1	1	6	0	3	1	0	1	0	2	7	1	10	167	80	28.6851	1	1	5	1.09	6879	215
1322	2	1	1	1	2	49	62	3	1	6	1	2	0.25	1	2	1	0	0	0	40	4	0	1	0	2	7.28571	2	0	0	0	1	0	0	3	0	6	159	55	21.7555	3	2	8	1.03	.	215
1323	2	1	1	1	1	49	62	3	2	6	2	1				0	0	0			2	0	1	0	2	6.85714	2	3	0	0	1	0	1	7	1	1	163	65	24.4646	3	2	8	0.96	8071	215
1324	2	1	1	1	2	55	56	4	2	3	2	1				0	0	0			1	0	1	0	2	7.42857	2	0	0	0	1	0	2	5	0	4	155	56	23.3091	3	2	8	1.09	5495	215
1325	2	1	1	1	1	50	61	4	2	2	1	2	4	1	2	0	0	0	0	45	5	1	2	0	1	8	2	0	0	0	1	0	1	4	0	4	162	58	22.1003	3	2	10	1	.	215
1326	2	1	1	1	1	34	77	2	2	6	1	2	3	2	5	0	1	1	1	45	6	1	2	0	1	8.28571	2	0	0	0	1	0	1	4	0	5	183	85	25.3815	4	3	9	0.92	5954	215
1327	2	1	1	1	1	40	71	3	2	6	2	1				0	0	0			0	0	1	0	1	7	2	0	0	0	1	0	0	3	0	1	172	63	21.2953	4	3	8	0.96	638	215
1328	2	1	1	1	2	43	68	3	2	2	2	1				0	0	0			6	1	2	0	1	7.57143	2	3	0	0	2	0	2	9	1	8	157	57	23.1247	3	2	8	1.03	8668	215
1329	2	8	2	2	2	31	80	2	2	6	2	1				0	0	0			3	0	1	0	1	6.78571	2	0	0	0	1	0	1	4	0	2	166	55	19.9594	4	3	8	0.9	8043	269
1330	2	8	2	2	2	52	59	4	2	9	1	2	3	1	5	0	0	0	0	38	0	0	1	0	1	6.28571	0	0	1	0	1	0	0	2	0	0	155	58	24.1415	3	2	5	1.09	5722	269
1331	2	8	2	2	1	20	91	1	2	10	2	1				0	0	0			0	0	1	0	1	7	2	0	0	0	0	0	0	2	0	0	175	75	24.4898	4	3	99	1.07	4560	266
1332	2	8	2	2	1	33	78	2	2	6	2	1				0	0	0			0	0	1	0	1	7.78571	2	0	0	0	1	0	0	3	0	1	178	63	19.8839	4	3	7	0.92	2001	269
1333	2	8	2	2	2	29	82	1	2	6	2	1				0	0	0			1	0	1	0	2	9	2	0	0	0	1	0	0	3	0	0	168	70	24.8016	4	3	8	0.99	8963	269
1334	2	8	2	2	2	65	46	5	2	9	1	2	0.3333	1	7	0	1	1	1	44	3	0	1	0	1	3	0	3	3	0	2	0	0	8	1	8	160	70	27.3437	4	3	5	1.09	.	269
1335	2	8	2	2	1	66	45	5	2	4	2	1				0	0	0			0	0	1	0	2	9.5	1	0	0	0	1	0	0	2	0	0	175	70	22.8571	3	2	8	1	6823	269
1336	2	8	2	2	2	37	74	2	2	9	2	1				0	0	0			0	0	1	0	2	7	0	1	0	0	1	0	0	2	0	3	163	51	19.1953	4	3	5	0.9	543	269
1337	2	8	2	2	2	46	65	3	2	9	2	1				0	0	0			8	1	2	0	2	7.78571	0	1	0	0	1	2	0	4	0	7	149	60	27.0258	1	1	4	1.03	3422	269
1338	2	8	2	2	2	45	66	3	2	9	1	2	1	1	5	0	1	1	1	38	4	0	1	0	1	7.92857	0	3	0	0	1	0	1	5	0	2	158	57	22.8329	3	2	7	1.03	.	281
1339	2	8	2	2	1	41	70	3	2	6	1	2	0.1667	1	3	0	1	1	1	48	0	0	1	0	1	7.28571	2	0	0	0	1	0	0	3	0	0	170	60	20.7612	4	3	9	0.96	5852	269
1340	2	8	2	2	1	54	57	4	2	3	2	1				0	0	0			0	0	1	0	1	4	2	2	3	0	1	0	0	8	1	0	167	75	26.8923	3	2	9	1	3838	269
1341	2	8	2	2	1	38	73	2	2	8	2	1				0	0	0			0	0	1	0	2	5.5	2	1	2	0	1	0	1	7	1	4	170	68	23.5294	5	3	6	0.92	6625	269
1342	2	8	2	2	1	40	71	3	2	2	2	1				0	0	0			5	1	2	0	1	6	2	3	1	0	1	0	2	9	1	5	174	93	30.7174	3	2	4	0.96	4846	269
1343	2	8	2	2	2	60	51	5	2	9	1	2	0.25	2	6	0	1	1	1	51	1	0	1	0	2	8.85714	0	1	0	0	1	0	1	3	0	1	159	58	22.9421	3	2	6	1.09	4200	268
1344	2	8	2	2	2	54	57	4	2	3	2	1				0	0	0			1	0	1	0	2	9.28571	2	1	0	0	1	0	0	4	0	0	160	62	24.2187	9	9	6	1.09	343	268
1345	2	8	2	2	2	45	66	3	2	6	1	2	2	2	6	0	1	1	0	48	1	0	1	0	1	6.64286	2	1	2	0	1	0	1	7	1	2	161	60	23.1473	3	2	7	1.03	5552	268
1346	2	8	2	2	1	67	44	5	2	11	2	1				0	0	0			1	0	1	0	2	8.5	0	1	0	0	1	0	0	2	0	1	172	63	21.2953	2	1	4	1	1731	268
1347	2	8	2	2	1	32	79	2	2	3	2	1				0	0	0			0	0	1	0	1	7.73807	2	0	1	0	1	0	1	5	0	1	175	78	25.4694	3	2	7	0.92	4938	268
1348	2	8	2	2	2	23	88	1	2	10	2	1				0	0	0			0	0	1	0	1	8.21429	2	1	0	0	1	0	0	4	0	0	165	55	20.202	4	3	7	0.99	8365	268
1349	2	8	2	2	1	38	73	2	2	6	2	1				0	0	0			0	0	1	0	1	7.57143	2	1	0	0	1	0	1	5	0	1	175	70	22.8571	4	3	6	0.92	938	268
1350	2	8	2	2	1	43	68	3	2	3	2	1				0	0	0			1	0	1	0	1	6.57143	2	1	1	0	1	0	0	5	0	1	180	70	21.6049	3	2	5	0.96	7240	268
1351	2	8	2	2	2	37	74	2	2	6	2	1				0	0	0			0	0	1	0	1	7.28571	2	1	0	0	1	0	0	4	0	0	160	52	20.3125	4	3	9	0.9	1211	268
1352	2	8	2	2	1	50	61	4	2	2	2	1				0	0	0			0	0	1	0	1	6.57143	2	1	1	0	1	0	1	6	1	0	170	68	23.5294	3	2	3	1	4660	268
1353	2	8	2	2	1	25	86	1	2	10	2	1				0	0	0			0	0	1	0	1	7.92857	2	1	0	0	1	0	1	5	0	1	179	72	22.4712	4	3	7	1.07	9439	268
1354	2	8	2	2	1	45	66	3	2	2	2	1				0	0	0			0	0	1	0	1	7.57143	2	1	0	0	1	0	0	4	0	0	176	74	23.8895	3	2	7	0.96	7157	268
1355	2	8	2	2	1	20	91	1	2	10	2	1				0	0	0			0	0	1	0	1	6.42857	2	0	0	0	0	0	1	3	0	0	183	80	23.8884	4	3	99	1.07	438	266
1356	2	8	2	2	2	20	91	1	2	10	1	2	1	2	3	1	0	0	0	54	6	1	2	0	1	6.85714	2	2	1	0	1	0	2	8	1	7	153	43	18.369	4	3	99	0.99	2132	266
1357	2	8	2	2	1	39	72	2	2	3	1	2	0.4167	1	4	0	0	0	0	42	0	0	1	0	1	8.85714	2	0	0	0	0	0	0	2	0	0	170	72	24.9135	4	3	5	0.92	1205	266
1359	2	8	2	2	1	53	58	4	2	2	2	1				0	0	0			0	0	1	0	1	7.85714	2	0	0	0	1	0	0	3	0	1	172	70	23.6614	3	2	99	1	5588	266
1360	2	8	2	2	1	48	63	3	2	4	1	3	0.1667	3	6	0	0	0	0	42	6	1	2	0	1	8.07143	2	2	0	0	1	0	0	5	0	2	163	56	21.0772	3	2	4	0.96	.	266
1361	2	8	2	2	1	44	67	3	2	4	1	2	0.3333	2	5	1	0	0	1	44	2	0	1	0	1	7.04764	2	0	1	0	1	0	0	4	0	3	179	85	26.5285	3	2	5	0.96	7745	266
1362	2	8	2	2	2	68	43	5	2	11	2	1				0	0	0			1	0	1	0	2	6.5	0	2	1	0	0	0	0	3	0	6	150	55	24.4444	1	1	9	1.09	909	266
1363	2	8	2	2	2	57	54	4	2	2	1	2	1	1	3	0	0	0	0	42	3	0	1	0	1	8	2	0	0	0	0	0	0	2	0	2	153	60	25.6312	3	2	7	1.09	8271	266
1364	2	8	2	2	1	35	76	2	2	3	2	1				0	0	0			2	0	1	0	1	6.57143	2	2	1	0	1	0	0	6	1	0	172	67	22.6474	4	3	8	0.92	6752	266
1365	2	8	2	2	2	48	63	3	2	9	2	1				0	0	0			2	0	1	0	2	7	0	0	0	0	1	0	0	1	0	1	153	53	22.6409	3	2	99	1.03	5588	266
1366	2	8	2	2	1	46	65	3	2	3	2	1				0	0	0			4	0	1	0	1	5	2	0	2	0	1	0	0	5	0	3	165	72	26.4463	3	2	99	0.96	945	267
1367	2	8	2	2	2	57	54	4	2	9	2	1				0	0	0			6	1	4	1	1	6	0	3	1	0	1	0	0	5	0	10	153	48	20.5049	3	2	7	1.09	.	267
1368	2	8	2	2	2	45	66	3	2	3	1	2	4	2	6	0	1	1	1	50	4	0	1	0	2	6	2	3	1	0	2	0	0	8	1	1	163	73	27.4756	3	2	2	1.03	8163	267
1369	2	8	2	2	1	44	67	3	2	3	2	1				0	0	0			3	0	1	0	1	6.85714	2	0	1	0	0	0	0	3	0	2	180	82	25.3086	3	2	7	0.96	.	267
1370	2	8	2	2	2	38	73	2	2	6	1	3	30	2	5	0	0	0	0	54	8	1	2	0	1	4	2	3	3	0	2	1	2	13	1	9	160	47	18.3594	3	2	9	0.9	375	267
1371	2	8	2	2	1	22	89	1	2	4	2	1				0	0	0			0	0	1	0	1	7.71429	2	0	0	0	0	0	0	2	0	0	178	62	19.5682	3	2	9	1.07	4487	267
1372	2	8	2	2	1	31	80	2	2	4	2	1				0	0	0			2	0	1	0	1	8	2	1	0	0	1	0	0	4	0	1	172	70	23.6614	4	3	9	0.92	.	267
1373	2	8	2	2	1	32	79	2	2	3	2	1				0	0	0			0	0	1	0	1	7	2	1	0	0	1	0	0	4	0	0	172	73	24.6755	3	2	8	0.92	.	267
1374	2	8	2	2	2	64	47	5	2	11	2	1				0	0	0			0	0	1	0	2	5.5	0	3	2	0	1	0	0	6	1	1	155	80	33.2986	9	9	16	1.09	1534	267
1375	2	8	2	2	1	62	49	5	2	2	1	2	1	1	7	1	0	0	1	43	2	0	1	0	2	9	2	1	0	0	1	0	1	5	0	7	165	75	27.5482	3	2	6	1	.	267
1376	2	8	2	2	1	57	54	4	2	2	2	1				0	0	0			3	0	1	0	2	8.5	2	0	0	0	1	0	0	3	0	0	174	82	27.0842	9	9	4	1	.	267
1377	2	8	2	2	2	20	91	1	1	10	1	2	8	1	4	0	0	0	0	46	4	0	1	0	1	5.85714	2	1	2	0	1	0	2	8	1	6	162	53	20.1951	4	3	99	0.99	3114	267
1379	2	4	1	1	1	61	50	5	2	4	2	1				0	0	0			0	0	1	0	2	7.85714	2	1	0	0	0	0	0	3	0	0	165	68	24.977	3	2	7	1	5861	244
1380	2	4	1	1	1	49	62	3	1	2	2	1				0	0	0			0	0	1	0	2	8	2	0	0	0	0	0	0	2	0	0	168	66	23.3844	4	3	8	0.96	4648	244
1381	2	4	1	1	1	24	87	1	2	10	2	1				0	0	0			0	0	1	0	1	6.57143	2	0	1	0	0	0	1	4	0	0	167	60	21.5139	4	3	9	1.07	3440	244
1382	2	4	1	1	2	29	82	1	2	9	2	1				0	0	0			0	0	1	0	1	7.28571	0	0	0	0	0	0	0	0	0	0	160	50	19.5312	4	3	6	0.99	1	244
1383	2	4	1	1	1	35	76	2	2	6	2	1				0	0	0			0	0	1	0	1	8	2	0	0	0	1	0	0	3	0	0	176	78	25.1808	4	3	8	0.92	6223	244
1384	2	4	1	1	2	30	81	2	2	4	2	1				0	0	0			0	0	1	0	2	9.28571	2	1	0	0	0	0	0	3	0	0	160	50	19.5312	4	3	9	0.9	8188	244
1385	2	4	1	1	2	31	80	2	2	9	2	1				0	0	0			0	0	1	0	1	6.5	0	0	2	0	0	0	1	3	0	0	160	50	19.5312	4	3	7	0.9	9817	244
1386	2	4	1	1	1	40	71	3	1	2	2	1				0	0	0			9	1	2	0	2	6.64286	2	0	1	0	1	0	0	4	0	0	170	67	23.1834	4	3	7	0.96	8469	244
1387	2	4	1	1	2	44	67	3	1	3	2	1				0	0	0			2	0	1	0	2	8	2	1	0	0	1	0	1	5	0	0	157	54	21.9076	3	2	8	1.03	1875	244
1388	2	4	1	1	2	46	65	3	2	9	2	1				0	0	0			0	0	1	0	1	7	0	1	0	0	0	0	1	2	0	0	160	60	23.4375	3	2	8	1.03	8129	244
1389	2	4	1	1	2	50	61	4	2	6	2	1				0	0	0			0	0	1	0	1	7	2	0	0	0	1	0	0	3	0	0	160	60	23.4375	3	2	8	1.09	.	244
1390	2	4	1	1	1	54	57	4	2	4	2	1				0	0	0			0	0	1	0	1	7	2	1	0	0	1	0	0	4	0	0	173	65	21.7181	3	2	7	1	2872	244
1391	2	4	1	1	1	32	79	2	2	6	2	1				0	0	0			0	0	1	0	1	6	1	1	1	0	1	0	0	4	0	0	170	75	25.9516	4	3	8	0.92	2355	244
1392	2	4	1	1	2	49	62	3	1	9	2	1				0	0	0			1	0	1	0	2	8	0	1	0	0	1	0	0	2	0	3	159	75	29.6665	3	2	7	1.03	3776	245
1393	2	4	1	1	2	52	59	4	2	9	1	2	0.5	1	6	0	1	1	1	42	2	0	1	0	2	6.92857	0	1	1	0	1	0	0	3	0	3	155	57	23.7253	3	2	6	1.09	.	245
1394	2	4	1	1	2	61	50	5	1	9	1	2	0.5	1	7	0	1	1	1	42	0	0	1	0	2	6.92857	0	0	1	0	1	0	1	3	0	4	155	54	22.4766	2	1	10	1.09	5373	245
1395	2	4	1	1	1	29	82	1	2	4	1	2	7	1	6	1	0	0	0	40	0	0	1	0	1	6	2	0	1	0	1	0	2	6	1	3	173	72	24.0569	4	3	10	1.07	9797	245
1396	2	4	1	1	1	33	78	2	1	6	1	2	0.1667	1	5	0	1	1	1	42	0	0	1	0	1	6.85714	2	0	1	0	0	0	1	4	0	4	168	66	23.3844	4	3	8	0.92	2912	245
1397	2	4	1	1	1	39	72	2	2	3	2	1				0	0	0			0	0	1	0	2	6.64286	2	1	1	0	1	0	2	7	1	4	173	88	29.4029	3	2	8	0.92	9002	245
1398	2	4	1	1	1	42	69	3	1	3	1	2	0.3333	1	3	0	1	1	1	42	2	0	1	0	2	9.5	2	0	0	0	1	0	0	3	0	2	183	76	22.694	4	3	7	0.96	8036	245
1399	2	4	1	1	2	20	91	1	2	10	1	2	0.8333	2	6	0	1	1	1	50	1	0	1	0	1	6.92857	2	1	1	0	1	0	1	6	1	0	158	52	20.83	4	3	9	0.99	3854	245
1400	2	4	1	1	2	33	78	2	2	6	1	2	0.3333	1	5	0	1	1	1	44	0	0	1	0	1	9	2	1	0	0	0	0	0	3	0	1	164	60	22.3081	3	2	10	0.9	8579	245
1401	2	4	1	1	2	31	80	2	1	9	1	2	3	2	6	0	1	1	1	46	0	0	1	0	2	8.42857	0	0	0	0	1	0	0	1	0	5	159	54	21.3599	4	3	7	0.9	4570	245
1402	2	4	1	1	2	47	64	3	1	3	1	2	0.3333	1	3	0	1	1	1	44	2	0	1	0	1	6.57143	1	1	1	0	1	0	1	5	0	4	150	70	31.1111	3	2	10	1.03	.	245
1403	2	4	1	1	1	42	69	3	1	3	2	1				0	0	0			0	0	1	0	1	7.28571	2	0	0	0	0	0	0	2	0	0	170	72	24.9135	4	3	7	0.96	3349	245
1404	2	4	1	1	1	64	47	5	1	3	1	2	2	2	7	0	1	1	1	58	3	0	1	0	1	6.5	2	1	1	0	1	0	2	7	1	7	166	58	21.048	2	1	9	1	.	245
1405	2	4	1	1	1	56	55	4	2	2	1	2	2	2	7	0	1	1	1	54	3	0	1	0	2	8.42857	2	0	0	0	1	0	1	4	0	2	160	66	25.7812	3	2	7	1	.	245
1406	2	8	2	2	2	24	87	1	1	3	1	2	1	2	7	1	0	0	0	42	2	0	1	0	1	7.85714	2	0	0	0	0	0	0	2	0	2	162	50	19.052	4	3	10	0.99	5886	280
1407	2	8	2	2	1	22	89	1	2	3	1	2	0.25	3	9	0	1	3	1	44	1	0	1	0	2	5.71429	2	0	3	2	1	0	0	8	1	1	177	70	22.3435	4	3	10	1.07	770	280
1408	2	8	2	2	1	35	76	2	2	6	1	2	0.5	1	7	0	0	0	0	40	2	0	1	0	1	7.57143	2	0	0	0	1	0	0	3	0	2	175	68	22.2041	4	3	99	0.92	.	281
1409	2	8	2	2	1	30	81	2	2	3	1	2	1	2	7	1	0	0	0	44	4	0	1	0	1	5.21429	2	2	3	0	1	0	0	8	1	3	170	70	24.2215	4	3	10	0.92	7480	282
1410	2	8	2	2	2	65	46	5	2	9	2	1				0	0	0			1	0	1	0	2	5	0	0	2	0	1	0	0	3	0	1	160	63	24.6094	2	1	5	1.09	.	282
1411	2	8	2	2	2	31	80	2	2	9	1	3	0.5833	3	9	0	0	0	0	57	1	0	1	0	2	9	0	0	0	0	1	0	0	1	0	1	160	45	17.5781	3	2	7	0.9	511	282
1412	2	8	2	2	2	38	73	2	2	9	1	2	0.1667	2	7	1	0	0	0	42	4	0	1	0	1	8.14286	0	0	0	0	1	0	0	1	0	2	162	55	20.9572	3	2	6	0.9	.	282
1413	2	8	2	2	1	39	72	2	2	3	1	2	0.1667	1	6	1	0	0	0	40	4	0	1	0	2	7	1	1	0	0	1	0	1	4	0	3	170	70	24.2215	3	2	7	0.92	7089	282
1414	2	8	2	2	1	25	86	1	2	3	1	2	0.1667	2	7	1	0	0	0	40	0	0	1	0	1	8.28571	2	0	0	0	1	0	0	3	0	1	183	81	24.187	4	3	10	1.07	4892	282
1415	2	8	2	2	1	62	49	5	2	5	2	1				0	0	0			2	0	1	0	2	9	2	1	0	0	1	0	0	4	0	1	170	70	24.2215	3	2	10	1	2017	282
1416	2	8	2	2	2	44	67	3	2	9	2	1				0	0	0			0	0	1	0	2	8	0	0	0	0	0	0	0	0	0	0	162	57	21.7193	3	2	8	1.03	230	282
1417	2	8	2	2	1	42	69	3	2	3	2	1				0	0	0			0	0	1	0	2	7.28571	1	0	0	0	1	0	0	2	0	0	170	79	27.3356	3	2	7	0.96	5873	282
1418	2	8	2	2	2	45	66	3	2	3	1	2	1	2	7	0	1	1	1	50	2	0	1	0	1	6.35714	2	0	2	0	1	0	0	5	0	1	155	52	21.6441	3	2	8	1.03	5016	282
1419	2	8	2	2	2	57	54	4	2	3	1	2	2	2	8	0	1	1	1	48	3	0	1	0	1	7	2	0	0	0	1	0	1	4	0	2	161	70	27.0051	3	2	10	1.09	.	282
1420	2	8	2	2	1	47	64	3	2	2	2	1				0	0	0			0	0	1	0	1	7.5	2	0	0	0	1	0	0	3	0	2	176	85	27.4406	3	2	8	0.96	3501	282
1421	2	8	2	2	1	55	56	4	2	2	1	2	0.1667	2	7	1	0	0	0	42	2	0	1	0	1	9	2	2	0	0	1	0	0	5	0	1	174	70	23.1206	3	2	8	1	.	282
1422	2	8	2	2	2	20	91	1	2	6	2	1				0	0	0			0	0	1	0	1	7	2	0	0	0	1	0	0	3	0	1	166	50	18.1449	4	3	9	0.99	814	282
1423	2	8	2	2	2	36	75	2	2	3	1	2	0.1667	1	5	1	0	0	0	36	1	0	1	0	1	9	1	0	0	0	0	0	0	1	0	2	157	56	22.719	3	2	9	0.9	3374	281
1424	2	8	2	2	2	21	90	1	2	10	1	3	0.25	2	8	0	0	0	0	44	2	0	1	0	2	7.92857	2	1	0	0	0	0	0	3	0	0	163	53	19.9481	4	3	8	0.99	6625	280
1425	2	8	2	2	1	54	57	4	2	3	2	1				0	0	0			2	0	1	0	2	7.92857	2	0	0	0	1	0	0	3	0	1	172	73	24.6755	3	2	7	1	.	280
1426	2	8	2	2	1	21	90	1	2	3	2	1				0	0	0			0	0	1	0	1	6.92857	2	0	1	0	0	0	0	3	0	0	176	68	21.9525	4	3	10	1.07	8869	280
1427	2	8	2	2	1	64	47	5	2	5	2	1				0	0	0			2	0	1	0	2	7	2	1	0	0	1	0	1	5	0	1	168	78	27.6361	2	1	9	1	.	280
1428	2	8	2	2	2	65	46	5	2	9	1	2	0.25	2	6	0	1	1	1	51	8	1	2	0	1	8.21429	0	3	0	0	1	0	0	4	0	6	162	70	26.6728	2	1	4	1.09	6885	280
1429	2	8	2	2	1	36	75	2	2	6	2	1				0	0	0			2	0	1	0	1	8	2	1	0	0	0	0	0	3	0	2	176	77	24.858	4	3	9	0.92	4505	280
1430	2	8	2	2	2	34	77	2	2	3	2	1				0	0	0			1	0	1	0	2	8.5	2	0	0	0	1	0	0	3	0	0	157	56	22.719	3	2	8	0.9	3569	280
1431	2	8	2	2	2	45	66	3	2	3	2	1				0	0	0			2	0	1	0	2	6	2	0	1	0	0	0	0	3	0	3	161	60	23.1473	3	2	4	1.03	2551	280
1432	2	8	2	2	2	59	52	4	2	9	2	1				0	0	0			5	1	2	0	1	6.64286	0	0	1	0	1	0	0	2	0	3	999	999	10.01	2	1	10	1.09	.	280
1433	2	8	2	2	2	46	65	3	2	9	1	2	1	1	6	1	0	0	0	46	1	0	1	0	1	6	0	1	1	0	0	0	0	2	0	1	160	55	21.4844	3	2	8	1.03	.	280
1434	2	8	2	2	1	44	67	3	2	2	2	1				0	0	0			1	0	1	0	1	5	2	1	2	0	1	0	1	7	1	2	168	70	24.8016	3	2	6	0.96	7729	280
1435	2	8	2	2	1	49	62	3	2	2	1	2	0.1667	1	5	0	0	0	0	40	6	1	2	0	1	7	2	1	0	0	1	0	0	4	0	9	178	75	23.6713	3	2	10	0.96	254	280
1436	2	8	2	2	1	41	70	3	2	3	1	2	0.1667	1	6	1	0	0	0	42	2	0	1	0	1	6.57143	1	0	1	0	0	0	0	2	0	1	170	68	23.5294	3	2	6	0.96	6714	281
1437	2	8	2	2	1	66	45	5	2	5	1	2	0.3333	2	8	0	1	3	1	44	1	0	1	0	1	8.57143	2	1	0	0	1	0	0	4	0	4	167	73	26.1752	2	1	8	1	.	281
1438	2	8	2	2	2	59	52	4	2	3	2	1				0	0	0			0	0	1	0	1	8.14286	2	0	0	0	0	0	0	2	0	1	160	68	26.5625	2	1	7	1.09	.	281
1439	2	8	2	2	2	29	82	1	2	3	1	2	1	2	7	1	0	0	0	46	3	0	1	0	1	7.57143	2	1	0	0	1	0	0	4	0	2	163	58	21.83	4	3	9	0.99	9547	281
1440	2	8	2	2	2	38	73	2	2	3	1	3	0.1667	2	8	0	0	0	0	42	0	0	1	0	2	9	2	0	0	0	1	0	0	3	0	2	160	57	22.2656	3	2	9	0.9	3280	281
1441	2	8	2	2	1	37	74	2	2	3	1	2	1	2	7	1	0	0	0	42	3	0	1	0	1	8.28571	2	0	0	0	1	0	0	3	0	3	177	66	21.0667	4	3	7	0.92	3294	281
1442	2	8	2	2	1	32	79	2	2	3	2	1				0	0	0			3	0	1	0	1	7.85714	2	0	0	0	1	0	0	3	0	1	177	69	22.0243	4	3	6	0.92	990	281
1443	2	8	2	2	1	42	69	3	2	2	1	2	0.25	2	8	0	1	1	1	40	1	0	1	0	1	7.57143	2	0	0	0	1	0	0	3	0	2	174	71	23.4509	3	2	7	0.96	4545	281
1444	2	8	2	2	1	52	59	4	2	2	1	2	0.4167	1	7	1	0	0	1	40	4	0	1	0	2	8.42857	2	0	0	0	1	0	0	3	0	2	168	72	25.5102	2	1	8	1	7826	281
1445	2	8	2	2	2	45	66	3	2	3	1	2	0.0833	1	5	1	0	0	0	38	0	0	1	0	2	8.57143	2	0	0	0	0	0	0	2	0	1	158	57	22.8329	3	2	9	1.03	6750	281
1446	2	8	2	2	1	20	91	1	2	10	2	1				0	0	0			9	1	2	0	1	5.14286	2	0	3	0	0	0	0	5	0	1	174	66	21.7994	4	3	10	1.07	3359	281
1447	2	8	2	2	2	60	51	5	2	9	1	2	3	2	6	1	0	0	1	46	3	0	1	0	2	4.5	0	3	3	0	1	0	1	8	1	5	162	63	24.0055	2	1	6	1.09	.	281
1448	2	8	2	2	2	39	72	2	2	9	1	2	2	2	7	1	0	0	0	46	3	0	1	0	1	7.57143	0	0	0	0	1	0	0	1	0	2	158	55	22.0317	4	3	7	0.9	5236	281
1449	2	1	1	1	1	56	55	4	2	7	1	2	0.1667	3	6	0	1	1	1	40	3	0	1	0	1	6.28571	2	1	1	0	1	0	0	5	0	6	171	70	23.939	4	3	10	1	.	210
1450	2	1	1	1	1	30	81	2	2	3	2	1				0	0	0			3	0	1	0	1	4.71429	2	0	2	0	1	0	1	6	1	1	178	60	18.937	3	2	4	0.92	7757	207
1451	2	1	1	1	2	31	80	2	2	2	1	3	4	1	5	0	0	0	0	52	3	0	1	0	2	8.14286	1	0	0	0	0	0	1	2	0	2	157	60	24.3418	3	2	7	0.9	4094	207
1452	2	1	1	1	2	39	72	2	2	2	1	2	2	2	6	0	1	1	1	52	6	1	4	1	1	6.5	2	2	1	0	1	0	2	8	1	17	160	69	26.9531	3	2	9	0.9	.	207
1453	2	1	1	1	1	30	81	2	2	3	2	1				0	0	0			0	0	1	0	2	8.5	2	0	0	0	0	0	0	2	0	0	174	70	23.1206	4	3	5	0.92	8868	207
1454	2	1	1	1	1	67	44	5	2	2	1	2	0.1667	1	3	0	0	0	0	42	2	0	1	0	2	7.28571	2	1	0	0	1	0	1	5	0	1	173	61	20.3816	1	1	6	1	.	207
1455	2	1	1	1	2	58	53	4	2	9	1	2	30	2	7	0	1	1	1	52	6	0	1	0	2	9	0	2	0	0	1	0	1	4	0	3	150	55	24.4444	3	2	99	1.09	5853	207
1456	2	1	1	1	2	46	65	3	2	9	2	1				0	0	0			0	0	1	0	1	7	0	1	0	0	1	0	0	2	0	0	150	60	26.6667	3	2	7	1.03	1451	207
1457	2	1	1	1	1	40	71	3	2	4	2	1				0	0	0			0	0	1	0	2	8	2	2	0	0	1	0	1	6	1	0	170	69	23.8754	3	2	7	0.96	.	207
1458	2	1	1	1	1	21	90	1	2	10	2	1				0	0	0			0	0	1	0	1	8	2	1	0	0	0	0	0	3	0	0	175	80	26.1224	4	3	7	1.07	6084	207
1459	2	1	1	1	2	36	75	2	2	9	1	2	0.5	2	7	0	1	1	1	46	4	0	1	0	2	7.28571	0	2	0	0	1	0	1	4	0	2	163	63	23.7118	3	2	10	0.9	8978	207
1460	2	1	1	1	1	50	61	4	2	6	2	1				0	0	0			4	0	1	0	1	6.5	2	1	1	0	1	0	1	6	1	2	166	60	21.7738	3	2	5	1	7096	207
1461	2	1	1	1	1	32	79	2	2	3	2	1				0	0	0			2	0	1	0	1	7	2	1	0	0	0	0	0	3	0	2	184	72	21.2665	4	3	10	0.92	1550	209
1462	2	1	1	1	2	41	70	3	2	3	2	1				0	0	0			0	0	1	0	1	9	2	0	0	0	0	0	0	2	0	0	160	56	21.875	3	2	8	1.03	5322	209
1463	2	1	1	1	1	63	48	5	2	2	2	1				0	0	0			3	0	1	0	1	9	2	0	0	0	1	0	1	4	0	2	163	62	23.3355	3	2	5	1	9431	209
1464	2	1	1	1	2	27	84	1	2	6	2	1				0	0	0			2	0	1	0	1	10	2	3	0	0	1	0	2	8	1	3	160	60	23.4375	4	3	7	0.99	3	209
1465	2	1	1	1	2	32	79	2	2	9	1	3	8	2	7	0	0	0	0	48	8	1	2	0	1	6	0	2	1	0	1	0	1	5	0	3	167	59	21.1553	3	2	5	0.9	4796	209
1466	2	1	1	1	2	55	56	4	2	9	2	1				0	0	0			0	0	1	0	1	5.5	0	1	2	0	1	0	0	4	0	3	160	63	24.6094	3	2	7	1.09	5223	209
1467	2	1	1	1	1	55	56	4	2	3	1	2	0.1667	1	4	1	0	0	0	40	2	0	1	0	1	7	2	1	0	0	1	0	0	4	0	3	165	64	23.5078	3	2	5	1	.	209
1468	2	1	1	1	2	64	47	5	2	1	1	2	30	2	6	1	0	0	0	48	0	0	1	0	2	8.5	2	2	0	0	1	0	1	6	1	4	156	56	23.0112	2	1	5	1.09	.	209
1469	2	1	1	1	1	37	74	2	2	6	2	1				0	0	0			0	0	1	0	1	9	2	1	0	0	1	0	0	4	0	0	183	96	28.6661	5	3	6	0.92	5770	209
1470	2	1	1	1	1	42	69	3	2	6	1	2	1	2	7	0	1	1	1	50	2	0	1	0	1	6.57143	2	0	1	0	0	0	0	3	0	0	175	100	32.6531	3	2	10	0.96	601	209
1471	2	1	1	1	1	44	67	3	2	6	2	1				0	0	0			2	0	1	0	1	6	2	1	1	0	1	0	0	5	0	1	176	87	28.0863	3	2	4	0.96	9941	209
1472	2	1	1	1	2	38	73	2	2	2	2	1				0	0	0			0	0	1	0	2	8.5	1	2	0	0	1	0	1	5	0	1	162	54	20.5761	3	2	99	0.9	.	209
1473	2	1	1	1	1	26	85	1	2	3	1	2	0.3333	1	4	1	0	0	0	46	1	0	1	0	1	7	2	0	0	0	0	0	0	2	0	0	176	68	21.9525	3	2	99	1.07	.	209
1474	2	1	1	1	1	31	80	2	2	4	2	1				0	0	0			0	0	1	0	1	8	2	0	0	0	0	0	0	2	0	0	178	77	24.3025	4	3	11	0.92	3920	210
1475	2	1	1	1	1	61	50	5	2	2	2	1				0	0	0			1	0	1	0	2	5.5	2	1	2	0	1	0	0	6	1	1	168	65	23.03	3	2	7	1	.	210
1476	2	1	1	1	2	26	85	1	2	3	2	1				0	0	0			2	0	1	0	2	10.5	2	0	0	0	0	0	0	2	0	0	160	58	22.6562	4	3	4	0.99	.	210
1477	2	1	1	1	1	40	71	3	2	3	2	1				0	0	0			2	0	1	0	1	8.21429	2	2	0	0	1	0	1	6	1	0	172	65	21.9713	4	3	6	0.96	3840	210
1478	2	1	1	1	2	36	75	2	2	9	1	2	2	1	3	0	0	0	0	44	3	0	3	0	1	7.07143	0	0	1	0	1	0	0	2	0	10	162	55	20.9572	4	3	8	0.9	.	210
1479	2	1	1	1	2	53	58	4	2	9	2	1				0	0	0			0	0	1	0	1	7	0	1	0	0	1	0	0	2	0	1	154	55	23.1911	1	1	4	1.09	8520	210
1480	2	1	1	1	2	63	48	5	2	9	1	2	0.6667	1	5	0	0	0	0	40	5	1	2	0	2	8	0	2	0	0	1	0	0	3	0	0	159	50	19.7777	1	1	8	1.09	6871	210
1481	2	1	1	1	1	30	81	2	2	6	2	1				0	0	0			0	0	1	0	1	7	2	0	0	0	0	0	0	2	0	0	999	999	10.01	4	3	10	0.92	5233	210
1482	2	1	1	1	2	39	72	2	2	9	2	1				0	0	0			0	0	1	0	1	7	0	0	0	0	0	0	0	0	0	1	155	48	19.9792	3	2	8	0.9	5250	210
1483	2	1	1	1	1	26	85	1	2	3	2	1				0	0	0			0	0	1	0	2	9	1	0	0	0	0	0	0	1	0	0	177	70	22.3435	3	2	11	1.07	2882	210
1484	2	1	1	1	2	40	71	3	2	2	1	2	30	1	6	0	0	0	0	42	0	0	1	0	1	7.64286	2	0	2	0	1	0	0	5	0	0	158	53	21.2306	3	2	7	1.03	.	210
1485	2	1	1	1	2	36	75	2	2	3	1	3	4	3	7	0	0	0	0	68	4	0	1	0	2	8.92857	2	1	0	0	1	0	2	6	1	4	155	45	18.7305	4	3	11	0.9	.	211
1486	2	1	1	1	2	40	71	3	2	3	2	1				0	0	0			2	0	1	0	2	8.28571	2	3	0	0	1	0	0	6	1	1	166	59	21.4109	4	3	7	1.03	3348	211
1487	2	1	1	1	1	40	71	3	2	8	1	3	0.5	2	6	0	0	0	0	52	4	0	1	0	1	6.8333	2	1	1	0	1	0	1	6	1	2	172	80	27.0416	3	2	13	0.96	.	211
1488	2	1	1	1	1	50	61	4	2	2	1	2	30	2	5	0	0	0	0	61	4	0	3	0	1	7.28571	2	3	0	0	1	0	2	8	1	16	172	85	28.7317	4	3	11	1	.	211
1489	2	1	1	1	2	67	44	5	2	9	1	2	0.25	1	4	0	1	2	1	38	3	0	1	0	1	7	0	0	0	0	1	0	0	1	0	1	160	60	23.4375	9	9	9	1.09	.	211
1490	2	1	1	1	2	52	59	4	2	3	1	3	2	1	3	0	0	0	0	50	1	0	1	0	2	9.28571	1	2	0	0	1	0	0	4	0	7	160	47	18.3594	4	3	9	1.09	3634	211
1492	2	1	1	1	2	60	51	5	2	2	1	2	1	1	7	0	0	0	0	52	3	0	1	0	1	6	2	0	1	0	1	0	1	5	0	0	147	60	27.7662	1	1	13	1.09	.	211
1493	2	1	1	1	1	30	81	2	2	8	1	2	0.0833	1	3	1	0	0	1	50	3	0	1	0	2	8.71429	1	1	0	0	1	0	2	5	0	5	178	72	22.7244	4	3	7	0.92	899	211
1494	2	1	1	1	1	24	87	1	2	8	1	3	2	2	7	0	0	0	0	65	3	0	1	0	1	10	2	3	0	0	1	0	1	7	1	9	172	90	30.4218	4	3	12	1.07	2676	211
1495	2	1	1	1	2	25	86	1	2	6	2	1				0	0	0			4	0	1	0	1	7.57143	2	1	0	0	1	0	1	5	0	4	163	48	18.0662	4	3	9	0.99	1116	211
1496	2	1	1	1	1	35	76	2	2	6	2	1				0	0	0			4	0	1	0	1	6	2	0	1	0	1	0	1	5	0	3	172	85	28.7317	4	3	5	0.92	9866	211
1497	2	1	1	1	2	31	80	2	1	3	1	2	0.25	2	3	1	0	0	0	52	2	0	1	0	1	10	2	2	0	0	1	0	1	6	1	9	161	60	23.1473	4	3	12	0.9	242	208
1499	2	1	1	1	2	20	91	1	2	10	2	1				0	0	0			1	0	1	0	1	8.85714	2	2	0	0	0	0	1	5	0	9	158	41	16.4237	3	2	10	0.99	7534	208
1500	2	1	1	1	1	39	72	2	2	3	2	1				0	0	0			0	0	1	0	1	7	2	2	0	0	1	0	1	6	1	1	170	97	33.564	4	3	4	0.92	2360	208
1501	2	1	1	1	1	42	69	3	2	3	2	1				0	0	0			3	0	1	0	1	7.69049	2	1	0	0	1	0	1	5	0	1	174	70	23.1206	4	3	5	0.96	5844	208
1502	2	1	1	1	2	62	49	5	2	9	2	1				0	0	0			0	0	1	0	2	8	0	1	0	0	1	0	0	2	0	0	153	60	25.6312	4	3	10	1.09	57	208
1503	2	1	1	1	1	29	82	1	2	3	1	2	30	1	5	1	0	0	0	66	1	0	1	0	2	10	1	2	0	0	0	0	0	3	0	0	168	75	26.5731	2	1	5	1.07	525	208
1504	2	1	1	1	2	39	72	2	2	2	1	3	1	2	4	0	0	0	0	57	1	0	1	0	1	7.07143	2	1	1	0	1	0	1	6	1	0	158	49	19.6283	4	3	11	0.9	414	208
1505	2	1	1	1	2	49	62	3	2	6	2	1				0	0	0			1	0	1	0	1	7.28571	2	1	0	0	1	0	0	4	0	1	154	56	23.6128	2	1	15	1.03	.	208
1506	2	1	1	1	1	52	59	4	2	2	2	1				0	0	0			0	0	1	0	2	8	2	1	0	0	1	0	0	4	0	0	160	52	20.3125	2	1	5	1	9891	208
1507	2	1	1	1	2	55	56	4	2	3	2	1				0	0	0			6	1	2	0	1	3	2	2	3	0	2	0	0	9	1	6	150	68	30.2222	2	1	4	1.09	807	208
1508	2	1	1	1	2	67	44	5	2	8	1	2	30	2	3	0	0	0	0	42	3	0	1	0	1	6.5	2	1	1	0	1	0	1	6	1	0	158	56	22.4323	4	3	8	1.09	.	208
1509	2	4	1	1	2	51	60	4	2	9	2	1				0	0	0			0	0	1	0	2	8	0	2	0	0	0	0	0	2	0	0	158	52	20.83	3	2	7	1.09	.	244
1510	2	4	1	1	1	20	91	1	2	10	1	2	0.1667	1	5	1	0	0	0	40	0	0	1	0	1	8	2	0	0	0	0	0	0	2	0	0	177	58	18.5132	4	3	8	1.07	8706	243
1511	2	4	1	1	2	20	91	1	2	10	1	2	1	2	6	0	1	1	1	44	1	0	1	0	1	8.28571	2	0	0	0	0	0	0	2	0	0	164	65	24.1672	4	3	9	0.99	3089	243
1513	2	4	1	1	1	48	63	3	2	2	1	2	0.3333	1	4	0	0	0	0	52	3	0	1	0	1	5.5	2	0	2	0	0	0	1	5	0	4	167	63	22.5896	3	2	7	0.96	5434	243
1514	2	4	1	1	1	34	77	2	2	6	1	2	2	1	7	0	1	1	1	50	1	0	1	0	1	9	1	0	0	0	1	0	2	4	0	9	168	108	38.2653	4	3	10	0.92	7660	243
1515	2	4	1	1	2	64	47	5	1	11	1	2	1	1	6	0	1	1	1	52	2	0	1	0	2	7.5	0	1	0	0	1	0	1	3	0	6	150	53	23.5556	2	1	9	1.09	.	243
1516	2	4	1	1	1	38	73	2	2	6	1	2	1	2	6	0	1	1	1	48	2	0	1	0	1	8.78571	2	0	0	0	0	0	0	2	0	0	174	74	24.4418	4	3	8	0.92	5816	243
1517	2	4	1	1	2	44	67	3	2	5	1	2	2	2	7	0	1	1	1	50	0	0	1	0	1	7.07143	2	1	1	0	1	1	1	7	1	0	154	52	21.9261	3	2	10	1.03	2923	243
1518	2	4	1	1	2	45	66	3	2	3	2	1				0	0	0			0	0	1	0	1	6.35714	2	0	1	0	0	0	0	3	0	2	168	58	20.5499	3	2	9	1.03	8396	243
1519	2	4	1	1	2	38	73	2	2	6	2	1				0	0	0			0	0	1	0	1	7.85714	2	1	0	0	0	0	1	4	0	0	164	57	21.1927	3	2	9	0.9	.	243
1520	2	4	1	1	2	39	72	2	2	3	1	2	0.5	1	7	0	0	0	0	38	0	0	1	0	2	8	2	1	0	0	0	0	0	3	0	0	158	48	19.2277	3	2	8	0.9	3092	243
1521	2	4	1	1	2	52	59	4	2	6	1	2	0.25	2	7	0	1	1	1	42	3	0	1	0	1	5.28571	2	0	2	0	0	0	1	5	0	0	162	62	23.6244	3	2	7	1.09	4510	243
1522	2	4	1	1	1	44	67	3	2	3	1	2	0.1667	1	5	0	0	0	0	44	0	0	1	0	1	6.85714	2	0	0	0	1	0	1	4	0	3	172	63	21.2953	3	2	7	0.96	1238	243
1523	2	4	1	1	1	58	53	4	2	2	1	2	0.3333	1	7	0	1	1	1	36	9	1	2	0	1	6.21429	2	0	2	0	0	0	1	5	0	2	168	70	24.8016	3	2	10	1	8641	243
1524	2	1	1	1	1	59	52	4	2	2	2	1				0	0	0			2	0	1	0	2	7	2	0	0	0	1	0	0	3	0	0	173	74	24.7252	3	2	8	1	2509	202
1525	2	1	1	1	1	66	45	5	2	11	2	1				0	0	0			1	0	1	0	2	9	0	0	0	0	1	0	0	1	0	5	170	72	24.9135	4	3	8	1	.	202
1526	2	1	1	1	1	41	70	3	2	3	2	1				0	0	0			1	0	1	0	1	7.92857	2	0	0	0	1	0	0	3	0	2	170	55	19.0311	3	2	4	0.96	3344	202
1527	2	1	1	1	1	28	83	1	2	6	1	2	2	2	5	1	0	0	0	48	2	0	1	0	1	7	1	0	0	0	1	0	0	2	0	2	177	82	26.1738	3	2	14	1.07	1805	202
1528	2	1	1	1	2	38	73	2	2	3	2	1				0	0	0			0	0	1	0	1	9.85714	2	1	0	0	1	0	0	4	0	1	167	68	24.3824	3	2	5	0.9	6420	202
1529	2	1	1	1	2	20	91	1	2	10	2	1				0	0	0			3	0	1	0	1	9.28571	2	1	0	0	1	0	1	5	0	3	162	46	17.5278	4	3	3	0.99	7302	202
1530	2	1	1	1	1	45	66	3	2	2	1	2	1	1	3	1	0	0	0	40	2	0	1	0	1	8	2	3	0	0	0	0	1	6	1	5	178	83	26.1962	4	3	99	0.96	.	202
1531	2	1	1	1	2	58	53	4	2	9	2	1				0	0	0			3	0	1	0	2	7.5	0	1	0	0	2	0	0	3	0	3	158	70	28.0404	3	2	9	1.09	2813	202
1532	2	1	1	1	2	64	47	5	2	3	1	2	1	1	3	1	0	0	0	44	3	0	1	0	1	6	2	1	1	0	1	0	0	5	0	1	152	57	24.6711	2	1	4	1.09	9656	202
1533	2	1	1	1	2	35	76	2	2	3	1	2	0.1667	2	7	0	1	1	1	47	4	0	1	0	1	8.42857	2	3	0	0	2	0	0	7	1	6	168	70	24.8016	4	3	6	0.9	1092	202
1534	2	1	1	1	2	41	70	3	2	9	2	1				0	0	0			3	0	1	0	1	8.5	0	3	0	0	2	2	0	7	1	4	163	54	20.3244	3	2	7	1.03	3150	202
1535	2	1	1	1	1	19	92	1	2	10	1	2	1	2	6	0	0	0	0	58	0	0	1	0	1	7.85714	2	1	0	0	1	0	0	4	0	0	174	63	20.8086	4	3	13	1.07	1942	202
1536	2	1	1	1	2	27	84	1	1	6	1	3	1	1	5	0	0	0	0	57	8	1	2	0	1	7.85714	2	2	0	0	1	1	1	7	1	5	168	57	20.1956	3	2	8	0.99	8602	202
1537	2	1	1	1	1	31	80	2	1	6	1	2	0.25	2	4	0	1	1	1	42	1	0	1	0	1	5.57143	2	0	2	0	1	0	1	6	1	1	172	64	21.6333	4	3	15	0.92	892	202
1538	2	1	1	1	2	46	65	3	2	9	1	2	0.25	1	2	1	0	0	0	42	7	1	2	0	1	4.28571	0	0	3	2	1	0	0	6	1	5	158	61	24.4352	4	3	8	1.03	9679	202
1539	2	1	1	1	1	36	75	2	2	3	2	1				0	0	0			0	0	1	0	1	7.78571	2	0	0	0	1	0	0	3	0	1	169	67	23.4586	3	2	9	0.92	308	202
1540	2	1	1	1	2	22	89	1	2	10	2	1				0	0	0			1	0	1	0	1	6.71429	2	3	0	1	0	0	1	7	1	6	164	50	18.5901	4	3	3	0.99	6562	201
1541	2	1	1	1	1	26	85	1	2	3	1	2	1	1	6	1	0	0	0	51	4	0	1	0	1	8.28571	2	1	0	0	1	0	1	5	0	2	172	84	28.3937	3	2	12	1.07	8107	201
1542	2	1	1	1	1	30	81	2	2	3	2	1				0	0	0			1	0	1	0	1	7.28571	2	0	0	0	1	0	1	4	0	1	168	84	29.7619	3	2	6	0.92	7238	201
1543	2	1	1	1	1	64	47	5	2	2	2	1				0	0	0			4	0	1	0	2	7	2	2	0	0	1	0	0	5	0	1	165	58	21.3039	4	3	9	1	8606	201
1544	2	1	1	1	2	44	67	3	2	2	1	2	1	1	2	1	0	0	0	36	0	0	1	0	2	5.5	2	0	2	0	1	0	0	5	0	0	162	54	20.5761	4	3	8	1.03	2550	201
1545	2	1	1	1	2	37	74	2	2	2	2	1				0	0	0			0	0	1	0	1	9	2	1	0	0	0	0	0	3	0	1	160	48	18.75	4	3	12	0.9	.	201
1546	2	1	1	1	2	19	92	1	2	10	1	2	30	1	4	0	0	0	0	54	5	1	2	0	2	9.35714	2	2	0	0	2	0	2	8	1	8	160	49	19.1406	3	2	6	0.99	3121	201
1547	2	1	1	1	2	30	81	2	2	6	2	1				0	0	0			0	0	1	0	2	10	2	1	0	0	1	0	1	5	0	0	162	48	18.2899	4	3	10	0.9	9825	201
1548	2	1	1	1	1	37	74	2	2	6	2	1				0	0	0			2	0	1	0	1	7.71429	2	0	0	0	1	0	2	5	0	1	173	79	26.3958	4	3	10	0.92	3581	201
1549	2	1	1	1	2	39	72	2	2	9	1	2	2	1	3	1	0	0	0	42	8	1	4	1	1	3	0	3	3	0	2	3	2	13	1	15	158	51	20.4294	3	2	2	0.9	6342	201
1550	2	1	1	1	1	43	68	3	2	2	2	1				0	0	0			0	0	1	0	1	8	2	2	0	0	1	0	0	5	0	4	183	83	24.7843	4	3	7	0.96	833	201
1551	2	1	1	1	2	63	48	5	2	9	2	1				0	0	0			0	0	1	0	1	7.28571	0	2	0	0	1	0	0	3	0	0	158	55	22.0317	3	2	6	1.09	3954	201
1552	2	1	1	1	2	53	58	4	2	9	1	2	0.4167	1	3	1	0	0	1	52	4	0	1	0	1	7.57143	0	2	0	0	1	0	0	3	0	7	158	51	20.4294	3	2	4	1.09	.	201
1553	2	1	1	1	1	56	55	4	2	3	2	1				0	0	0			3	0	1	0	1	7	2	2	0	0	1	0	1	6	1	1	168	85	30.1162	3	2	6	1	1268	201
1554	2	1	1	1	1	48	63	3	2	3	2	1				0	0	0			0	0	1	0	1	6	2	1	1	0	1	0	0	5	0	0	170	75	25.9516	3	2	4	0.96	5219	201
1555	2	1	1	1	2	46	65	3	2	9	2	1				0	0	0			0	0	1	0	1	7	0	1	0	0	1	0	0	2	0	2	160	60	23.4375	3	2	8	1.03	928	201
1556	2	1	1	1	1	23	88	1	2	6	2	1				0	0	0			0	0	1	0	1	8	2	1	0	0	0	0	0	3	0	0	176	62	20.0155	4	3	8	1.07	9408	201
1557	2	1	1	1	2	20	91	1	2	3	1	2	30	2	10	0	1	1	1	74	7	1	2	0	1	13.7143	2	1	0	0	1	0	1	5	0	3	171	57	19.4932	2	1	4	0.99	2079	204
1558	2	1	1	1	2	63	48	5	2	9	1	3	0.3333	1	7	0	0	0	1	38	6	1	2	0	1	8	0	1	0	0	2	0	0	3	0	1	155	58	24.1415	3	2	1	1.09	8845	204
1559	2	1	1	1	1	60	51	5	2	6	2	1				0	0	0			0	0	1	0	1	6	2	2	1	0	0	0	0	5	0	0	170	78	26.9896	4	3	10	1	5801	204
1560	2	1	1	1	1	51	60	4	2	4	2	1				0	0	0			0	0	1	0	2	8	2	1	0	0	1	0	0	4	0	0	150	42	18.6667	4	3	3	1	7661	204
1561	2	1	1	1	2	49	62	3	2	9	2	1				0	0	0			0	0	1	0	1	8	0	0	0	0	1	0	0	1	0	0	150	49	21.7778	3	2	7	1.03	863	204
1562	2	1	1	1	2	40	71	3	2	3	2	1				0	0	0			3	0	1	0	2	8.5	2	0	0	0	1	0	0	3	0	8	160	47	18.3594	3	2	7	1.03	1375	204
1563	2	1	1	1	2	31	80	2	2	9	1	2	0.25	3	8	0	1	3	1	68	2	0	1	0	1	6.28571	0	0	1	0	1	0	1	3	0	0	174	80	26.4236	4	3	7	0.9	4124	204
1564	2	1	1	1	1	33	78	2	2	6	2	1				0	0	0			1	0	1	0	1	7.78571	2	0	0	0	1	0	0	3	0	0	175	70	22.8571	4	3	7	0.92	8156	204
1565	2	1	1	1	1	49	62	3	2	2	2	1				0	0	0			6	1	2	0	1	6.07143	2	2	2	0	1	0	0	7	1	2	176	72	23.2438	4	3	9	0.96	3347	204
1566	2	1	1	1	1	31	80	2	2	4	2	1				0	0	0			0	0	1	0	1	8.21429	2	0	0	0	1	0	0	3	0	0	175	70	22.8571	4	3	8	0.92	782	204
1567	2	1	1	1	2	20	91	1	2	10	2	1				0	0	0			0	0	1	0	1	7.85714	2	3	0	0	1	0	1	7	1	0	165	50	18.3655	4	3	6	0.99	6229	204
1568	2	1	1	1	1	29	82	1	2	11	2	1				0	0	0			1	0	1	0	1	7.85714	0	3	0	0	1	0	0	4	0	3	160	50	19.5312	3	2	6	1.07	.	204
1569	2	1	1	1	1	28	83	1	2	2	2	1				0	0	0			0	0	1	0	1	8	2	0	0	0	1	0	0	3	0	0	182	72	21.7365	4	3	15	1.07	2109	204
1571	2	1	1	1	2	53	58	4	2	9	1	2	0.0833	1	2	1	0	0	0	36	0	0	1	0	1	6.35714	0	1	1	0	1	0	0	3	0	0	153	62	26.4855	2	1	4	1.09	5679	204
1572	2	1	1	1	1	43	68	3	2	11	1	2	0.1667	2	5	0	1	1	1	44	8	1	4	1	1	11.2857	0	3	0	0	2	3	1	9	1	17	183	65	19.4094	3	2	2	0.96	9197	204
1573	2	1	1	1	2	39	72	2	1	2	1	2	2	2	5	1	0	0	0	50	2	0	1	0	1	7.5	2	2	0	0	2	0	1	7	1	2	155	53	22.0604	3	2	7	0.9	.	213
1574	2	1	1	1	2	24	87	1	2	6	1	2	0.4167	1	3	1	0	0	0	44	2	0	1	0	1	6.92857	2	0	1	0	1	0	1	5	0	2	160	51	19.9219	3	2	7	0.99	.	213
1575	2	1	1	1	1	61	50	5	1	5	2	1				0	0	0			4	0	1	0	2	7	1	1	0	0	1	0	1	4	0	0	165	53	19.4674	1	1	3	1	.	213
1576	2	1	1	1	1	19	92	1	1	3	2	1				0	0	0			0	0	1	0	1	7.85714	2	1	0	0	1	0	1	5	0	0	169	68	23.8087	3	2	4	1.07	.	213
1577	2	1	1	1	2	49	62	3	2	9	2	1				0	0	0			0	0	1	0	2	8.35714	0	0	0	0	1	0	1	2	0	0	155	58	24.1415	3	2	7	1.03	.	213
1578	2	1	1	1	1	38	73	2	2	6	1	2	2	1	3	1	0	0	0	42	3	0	1	0	2	8	2	0	0	0	1	0	1	4	0	2	170	65	22.4913	3	2	6	0.92	7253	213
1579	2	1	1	1	1	54	57	4	2	6	1	2	0.0833	1	1	1	0	0	0	36	0	0	1	0	2	7	2	0	0	0	1	0	2	5	0	1	165	57	20.9366	1	1	8	1	.	213
1580	2	1	1	1	2	45	66	3	2	9	1	3	5	2	10	0	0	0	0	57	6	1	2	0	1	6.71429	0	1	0	0	2	0	3	6	1	3	155	60	24.974	4	3	8	1.03	7385	213
1581	2	1	1	1	1	42	69	3	2	2	1	2	5	1	3	0	1	1	1	42	1	0	1	0	2	7.64286	2	1	0	0	1	0	1	5	0	0	178	80	25.2493	4	3	6	0.96	8819	213
1582	2	1	1	1	2	34	77	2	2	3	1	2	1	1	6	1	0	0	0	47	2	0	1	0	2	7.28571	2	0	0	0	1	0	1	4	0	2	159	55	21.7555	3	2	7	0.9	6275	213
1583	2	1	1	1	2	36	75	2	2	6	1	2	0.1667	1	3	1	0	0	0	42	1	0	1	0	1	5	2	2	2	0	2	0	1	9	1	5	153	43	18.369	4	3	6	0.9	.	213
1584	2	1	1	1	2	55	56	4	2	6	2	1				0	0	0			3	0	1	0	2	8	2	0	0	0	1	0	1	4	0	1	157	56	22.719	3	2	5	1.09	4924	213
1585	2	1	1	1	1	39	72	2	2	6	1	2	3	2	6	1	0	0	1	51	2	0	1	0	2	8.28571	2	0	0	0	1	0	1	4	0	2	173	63	21.0498	4	3	6	0.92	1402	213
1586	2	1	1	1	1	19	92	1	2	3	2	1				0	0	0			0	0	1	0	1	7	2	0	0	0	1	0	1	4	0	0	173	60	20.0474	3	2	10	1.07	1523	213
1587	2	1	1	1	1	49	62	3	2	3	2	1				0	0	0			0	0	1	0	2	8	2	0	0	0	1	0	1	4	0	1	170	64	22.1453	4	3	7	0.96	.	213
1589	2	8	3	3	2	29	82	1	2	3	2	1				0	0	0			0	0	1	0	1	8	2	0	0	0	0	0	0	2	0	0	166	70	25.4028	3	2	7	0.99	6262	262
1590	2	8	3	3	2	36	75	2	2	2	2	1				0	0	0			0	0	1	0	1	5.35714	2	0	2	0	1	0	0	5	0	0	168	60	21.2585	3	2	10	0.9	.	263
1591	2	8	3	3	1	46	65	3	2	4	1	2	1	1	6	0	1	2	1	38	0	0	1	0	1	8	2	0	0	0	1	0	0	3	0	0	163	80	30.1103	3	2	5	0.96	6867	263
1592	2	8	3	3	2	48	63	3	2	6	1	2	0.1667	2	6	0	0	0	0	47	1	0	1	0	1	7	2	1	0	0	1	0	0	4	0	2	159	60	23.7332	4	3	11	1.03	.	263
1593	2	8	3	3	1	69	42	5	2	11	2	1				0	0	0			2	0	1	0	2	10	0	0	0	0	1	0	0	1	0	0	170	65	22.4913	2	1	5	1	.	263
1594	2	8	3	3	1	57	54	4	2	4	2	1				0	0	0			2	0	1	0	2	8	2	1	0	0	0	0	0	3	0	1	172	63	21.2953	3	2	4	1	7131	263
1595	2	8	3	3	2	63	48	5	2	9	1	2	0.8333	1	6	1	0	0	1	36	0	0	1	0	2	8.5	0	1	0	0	0	0	0	1	0	0	154	55	23.1911	3	2	3	1.09	511	263
1596	2	8	3	3	2	38	73	2	2	9	1	3	0.1667	1	5	0	0	0	0	38	4	0	1	0	1	6.5	0	0	1	0	0	0	0	1	0	3	158	60	24.0346	3	2	6	0.9	.	263
1597	2	8	3	3	2	20	91	1	2	10	2	1				0	0	0			0	0	1	0	1	7	2	2	0	0	0	0	0	4	0	0	172	50	16.901	4	3	7	0.99	6954	263
1598	2	8	3	3	2	50	61	4	2	9	1	2	4	1	6	0	0	0	0	40	3	0	1	0	1	6.5	0	1	1	0	1	0	0	3	0	1	152	45	19.4771	3	2	6	1.09	7117	263
1599	2	8	3	3	1	44	67	3	2	6	2	1				0	0	0			0	0	1	0	2	8.64286	2	1	0	0	1	0	0	4	0	4	170	95	32.872	3	2	7	0.96	8027	263
1600	2	8	3	3	1	38	73	2	2	2	1	2	0.0833	2	6	0	1	1	1	38	0	0	1	0	1	7	2	1	0	0	1	0	0	4	0	0	176	70	22.5981	4	3	7	0.92	3480	263
1601	2	8	2	2	1	19	92	1	2	3	1	2	2	1	2	1	0	0	0	40	1	0	1	0	1	7.28571	2	0	0	0	1	0	1	4	0	1	173	64	21.3839	3	2	6	1.07	7532	261
1602	2	8	2	2	1	43	68	3	2	3	1	2	0.25	1	6	1	0	0	0	51	2	0	1	0	2	8	2	2	0	0	2	0	1	7	1	8	170	69	23.8754	4	3	6	0.96	1641	261
1603	2	8	2	2	1	23	88	1	2	3	1	2	10	1	4	0	0	0	0	40	1	0	1	0	1	8	2	0	0	0	1	0	1	4	0	1	172	67	22.6474	3	2	7	1.07	9460	261
1604	2	8	2	2	2	41	70	3	2	6	1	3	3	2	6	0	0	0	0	53	2	0	1	0	1	7.57143	2	0	0	0	1	0	0	3	0	1	150	46	20.4444	4	3	11	1.03	5728	261
1605	2	8	2	2	1	35	76	2	2	6	1	2	0.0833	1	1	1	0	0	0	54	1	0	1	0	2	8.5	2	0	0	0	1	0	1	4	0	2	171	77	26.3329	3	2	7	0.92	8978	261
1606	2	8	2	2	2	29	82	1	2	2	1	3	3	3	9	0	0	0	0	78	3	0	1	0	2	8.21429	2	3	0	0	2	2	2	11	1	4	170	60	20.7612	3	2	5	0.99	125	261
1607	2	8	2	2	2	53	58	4	2	3	2	1				0	0	0			1	0	1	0	2	7	2	0	0	0	1	0	1	4	0	0	158	48	19.2277	3	2	7	1.09	.	261
1608	2	8	2	2	1	54	57	4	2	5	2	1				0	0	0			2	0	1	0	2	8	2	0	0	0	1	0	1	4	0	2	168	65	23.03	2	1	6	1	1651	261
1610	2	8	2	2	2	39	72	2	2	6	1	2	1	1	3	1	0	0	1	40	1	0	1	0	1	9.14286	2	1	0	0	1	0	1	5	0	3	158	50	20.0288	4	3	10	0.9	1927	261
1612	2	8	2	2	1	45	66	3	2	4	1	2	1	2	2	1	0	0	0	38	2	0	1	0	2	8.92857	2	0	0	0	1	0	1	4	0	0	170	63	21.7993	3	2	5	0.96	3715	261
1613	2	8	3	3	1	69	42	5	2	8	2	1				0	0	0			1	0	1	0	1	8	2	0	0	0	0	0	0	2	0	0	165	55	20.202	4	3	15	1	.	262
1614	2	8	3	3	2	61	50	5	2	9	2	1				0	0	0			0	0	1	0	1	6.8333	0	1	1	0	1	0	0	3	0	2	158	53	21.2306	2	1	10	1.09	9677	262
1615	2	8	3	3	1	56	55	4	2	2	2	1				0	0	0			3	0	1	0	1	5	2	0	2	0	0	0	0	4	0	0	168	64	22.6757	3	2	6	1	.	262
1616	2	8	3	3	1	68	43	5	2	5	2	1				0	0	0			2	0	1	0	2	9	2	0	0	0	1	3	0	6	1	2	165	58	21.3039	1	1	3	1	3059	262
1617	2	8	3	3	2	38	73	2	2	9	1	2	4	1	6	1	0	0	1	42	4	0	1	0	1	6	0	1	1	0	3	3	0	8	1	2	163	57	21.4536	3	2	10	0.9	1577	262
1618	2	8	3	3	1	40	71	3	2	6	2	1				0	0	0			0	0	1	0	2	5.5	2	0	2	0	1	0	0	5	0	0	178	77	24.3025	4	3	9	0.96	8118	262
1619	2	8	3	3	1	20	91	1	2	3	2	1				0	0	0			3	0	1	0	1	8	2	2	0	0	2	0	0	6	1	0	177	75	23.9395	3	2	10	1.07	.	262
1620	2	8	3	3	1	46	65	3	2	2	1	3	0.1667	1	5	0	0	0	0	47	2	0	1	0	1	6	2	0	1	0	1	0	0	4	0	1	170	70	24.2215	3	2	6	0.96	.	262
1621	2	8	3	3	2	40	71	3	2	9	1	2	8	2	5	0	1	1	1	40	7	1	2	0	1	7.5	0	1	1	0	1	0	1	4	0	0	160	51	19.9219	4	3	9	1.03	6852	262
1622	2	8	3	3	1	36	75	2	2	3	2	1				0	0	0			0	0	1	0	1	8	2	0	0	0	0	0	0	2	0	0	175	78	25.4694	4	3	8	0.92	.	262
1623	2	8	3	3	2	56	55	4	2	9	2	1				0	0	0			0	0	1	0	2	8	0	0	0	0	1	0	0	1	0	0	160	57	22.2656	3	2	10	1.09	4065	262
1624	2	8	2	2	2	34	77	2	2	8	1	2	2	2	6	0	1	1	1	61	1	0	1	0	1	4.92857	2	0	3	0	1	0	2	8	1	6	165	47	17.2635	5	3	11	0.9	7120	265
1625	2	8	2	2	1	37	74	2	1	6	1	3	0.25	2	7	0	0	0	0	67	4	0	3	0	1	7.71429	2	0	1	0	1	0	1	5	0	10	174	64	21.1389	4	3	5	0.92	3779	265
1626	2	8	2	2	1	47	64	3	1	8	2	1				0	0	0			0	0	1	0	1	6.57143	2	0	1	0	0	0	1	4	0	1	170	68	23.5294	4	3	9	0.96	3715	265
1627	2	8	2	2	2	23	89	1	2	10	1	2	0.5	1	5	0	0	0	0	60	1	0	1	0	1	7.28571	2	2	0	0	1	0	1	6	1	3	167	50	17.9282	4	3	13	0.99	1508	265
1628	2	8	2	2	1	26	85	1	2	5	2	1				0	0	0			2	0	1	0	1	7	2	0	0	0	1	0	2	5	0	1	173	60	20.0474	3	2	5	1.07	3248	265
1629	2	8	2	2	1	62	49	5	2	5	2	1				0	0	0			1	0	1	0	2	7	1	0	0	0	1	0	1	3	0	1	166	64	23.2254	4	3	12	1	4468	265
1630	2	8	2	2	2	65	46	5	2	9	2	1				0	0	0			5	1	2	0	2	8.5	0	0	0	0	1	3	0	4	0	4	152	74	32.0291	3	2	16	1.09	.	265
1631	2	8	2	2	1	55	56	4	2	2	1	2	0.25	1	3	1	0	0	0	42	3	0	1	0	2	7.5	2	1	0	0	1	0	0	4	0	2	172	67	22.6474	4	3	99	1	7517	265
1632	2	8	2	2	2	55	56	4	2	9	2	1				0	0	0			9	1	4	1	1	6.42857	0	1	0	0	1	0	2	4	0	10	151	51	22.3674	4	3	16	1.09	4949	265
1633	2	8	2	2	2	42	69	3	2	9	1	2	1	1	5	1	0	0	0	53	6	1	2	0	2	8.57143	0	2	0	0	1	0	1	4	0	9	164	60	22.3081	5	3	9	1.03	2383	265
1634	2	8	2	2	2	48	63	3	2	3	2	1				0	0	0			0	0	1	0	2	6.5	1	0	1	0	0	0	2	4	0	2	153	54	23.0681	3	2	9	1.03	9462	265
1635	2	8	2	2	1	48	63	3	2	4	1	2	1	2	3	0	1	1	1	56	3	0	1	0	2	3.42857	1	2	3	0	1	0	2	9	1	8	164	70	26.0262	3	2	4	0.96	7370	265
1636	2	8	2	2	2	37	74	2	2	9	1	2	0.1667	2	7	0	1	1	1	56	0	0	1	0	1	7.35714	0	0	0	0	1	0	1	2	0	1	158	65	26.0375	3	2	8	0.9	3374	265
1637	2	8	2	2	2	37	74	2	2	9	1	2	0.4167	1	4	0	1	2	1	42	1	0	1	0	2	6.54764	0	1	1	0	1	0	0	3	0	0	164	53	19.7055	4	3	9	0.9	1028	265
1638	2	8	2	2	2	48	63	3	2	9	1	2	1	1	5	1	0	0	0	36	4	0	1	0	2	8.28571	0	1	0	0	1	0	2	4	0	5	163	59	22.2063	4	3	10	1.03	459	264
1639	2	8	2	2	1	34	77	2	2	6	2	1				0	0	0			3	0	1	0	2	5	2	3	2	0	2	1	1	11	1	9	175	90	29.3878	4	3	15	0.92	5501	264
1640	2	8	2	2	2	62	49	5	2	9	2	1				0	0	0			1	0	1	0	2	8	0	1	0	0	1	0	1	3	0	1	157	60	24.3418	3	2	13	1.09	3122	264
1641	2	8	2	2	2	33	78	2	2	6	1	2	1	1	3	0	0	0	0	46	3	0	1	0	1	6.78571	2	0	1	0	1	0	0	4	0	3	157	59	23.9361	4	3	5	0.9	1028	264
1642	2	8	2	2	2	21	90	1	2	10	1	2	0.25	1	3	0	0	0	0	42	1	0	1	0	1	9.28571	2	0	0	0	1	0	0	3	0	0	160	55	21.4844	4	3	7	0.99	6099	264
1643	2	8	2	2	1	22	89	1	2	3	1	2	0.3333	1	6	1	0	0	0	56	2	0	1	0	1	9.71429	2	0	0	0	1	0	0	3	0	2	173	56	18.7109	3	2	11	1.07	8927	264
1644	2	8	2	2	1	67	44	5	2	5	2	1				0	0	0			3	0	1	0	2	7.5	1	0	0	0	1	0	1	3	0	4	167	60	21.5139	3	2	5	1	3777	264
1645	2	8	2	2	2	51	60	4	2	9	1	2	0.25	1	5	1	0	0	0	40	0	0	1	0	2	6.64286	0	1	1	0	1	0	1	4	0	0	155	60	24.974	3	2	9	1.09	2566	264
1646	2	8	2	2	1	50	61	4	2	4	1	3	1	2	7	0	0	0	0	53	3	0	1	0	1	7.28571	2	1	0	0	1	0	2	6	1	1	174	71	23.4509	3	2	7	1	6443	264
1647	2	8	2	2	2	43	68	3	2	9	1	2	8	1	3	0	0	0	0	38	9	1	2	0	1	8.5	0	3	0	0	1	0	0	4	0	8	156	54	22.1893	3	2	1	1.03	2555	264
1648	2	8	2	2	1	43	68	3	2	2	1	2	8	2	5	1	0	0	0	50	9	1	2	0	2	5	2	3	2	0	2	0	2	11	1	8	170	74	25.6055	3	2	9	0.96	1153	264
1649	2	8	2	2	2	35	76	2	2	9	1	2	0.1667	1	4	0	1	1	1	55	0	0	3	0	2	9.35714	0	2	0	0	1	0	0	3	0	16	153	44	18.7962	4	3	6	0.9	6635	264
1650	2	8	2	2	1	43	68	3	2	2	1	2	0.25	2	6	1	0	0	0	44	4	0	1	0	1	4.5	1	3	3	0	1	0	2	10	1	7	178	81	25.565	3	2	11	0.96	8802	264
1651	2	4	1	1	1	45	66	3	2	2	1	2	0.1667	1	5	0	0	0	0	42	2	0	1	0	1	7.71429	2	0	0	0	0	0	0	2	0	3	170	63	21.7993	3	2	7	0.96	2999	247
1652	2	4	1	1	1	33	78	2	2	6	1	2	1	1	3	1	0	0	0	40	1	0	1	0	1	7.28571	2	2	0	0	1	0	0	5	0	1	176	80	25.8264	4	3	6	0.92	2712	246
1653	2	4	1	1	1	19	92	1	2	10	2	1				0	0	0			0	0	1	0	1	8.28571	2	2	0	0	0	0	0	4	0	1	172	73	24.6755	4	3	7	1.07	3313	246
1654	2	4	1	1	1	29	82	1	2	10	1	2	0.8333	1	4	0	1	2	1	58	2	0	1	0	1	7	2	2	0	0	1	0	1	6	1	0	181	80	24.4193	4	3	8	1.07	4299	246
1655	2	4	1	1	2	28	83	1	2	6	2	1				0	0	0			0	0	1	0	1	7.92857	2	2	0	0	2	0	0	6	1	2	159	52	20.5688	3	2	9	0.99	9986	246
1656	2	4	1	1	2	32	79	2	2	3	1	2	0.8333	2	5	1	0	0	1	48	2	0	1	0	1	8.21429	2	2	0	0	1	0	0	5	0	0	158	53	21.2306	4	3	8	0.9	4224	246
1657	2	4	1	1	2	60	51	5	2	9	2	1				0	0	0			4	0	1	0	2	7.71429	0	2	0	0	1	0	0	3	0	2	155	66	27.4714	2	1	5	1.09	.	246
1658	2	4	1	1	1	66	45	5	2	11	1	2	0.4167	1	3	0	1	1	1	40	0	0	1	0	1	5	0	2	2	0	1	0	0	5	0	2	171	64	21.8871	3	2	3	1	.	246
1659	2	4	1	1	1	56	55	4	2	11	2	1				0	0	0			0	0	1	0	2	9.5	0	2	0	0	1	0	0	3	0	4	170	69	23.8754	3	2	6	1	5289	246
1660	2	4	1	1	1	45	66	3	2	6	2	1				0	0	0			0	0	1	0	1	8	2	2	0	0	2	0	1	7	1	1	170	75	25.9516	4	3	10	0.96	8882	246
1661	2	4	1	1	2	55	56	4	2	3	1	2	10	2	3	0	1	1	1	42	4	0	1	0	2	7.92857	2	2	0	0	1	0	0	5	0	4	156	52	21.3675	3	2	11	1.09	6556	246
1662	2	4	1	1	2	45	66	3	2	6	1	2	1	1	3	0	1	1	1	40	1	0	1	0	2	7	2	1	0	0	1	0	0	4	0	2	163	60	22.5827	3	2	9	1.03	8016	246
1663	2	4	1	1	1	40	71	3	2	6	2	1				0	0	0			1	0	1	0	2	7.64286	2	1	0	0	0	0	1	4	0	1	170	70	24.2215	3	2	7	0.96	1500	247
1664	2	4	1	1	2	68	43	5	2	11	2	1				0	0	0			5	1	4	1	2	7	0	2	0	0	1	0	1	4	0	10	160	65	25.3906	1	1	3	1.09	2705	247
1665	2	4	1	1	2	54	57	4	2	3	1	2	5	2	7	0	1	1	1	54	5	1	2	0	2	8	2	1	0	0	1	0	1	5	0	9	155	57	23.7253	3	2	8	1.09	.	247
1666	2	4	1	1	2	41	70	3	2	6	1	2	0.25	2	6	0	1	1	1	44	1	0	1	0	2	7	2	0	0	0	0	0	0	2	0	1	163	56	21.0772	3	2	7	1.03	7689	247
1667	2	4	1	1	1	34	77	2	2	6	2	1				0	0	0			0	0	1	0	1	8.28571	2	0	0	0	0	0	0	2	0	0	170	75	25.9516	9	9	5	0.92	3477	247
1668	2	4	1	1	1	29	82	1	2	6	2	1				0	0	0			2	0	1	0	1	4.85714	2	1	2	0	0	0	0	5	0	0	175	60	19.5918	4	3	7	1.07	2844	247
1669	2	4	1	1	1	52	59	4	2	2	2	1				0	0	0			2	0	1	0	1	8	2	0	0	0	1	0	0	3	0	2	171	70	23.939	3	2	7	1	7076	247
1670	2	4	1	1	1	56	55	4	2	4	2	1				0	0	0			1	0	1	0	2	7	2	0	0	0	1	0	0	3	0	1	165	65	23.8751	3	2	10	1	2843	247
1671	2	4	1	1	2	38	73	2	2	3	1	2	1	2	7	0	1	1	1	50	2	0	1	0	1	6.07143	2	0	3	0	0	0	0	5	0	0	162	60	22.8624	3	2	7	0.9	4449	247
1673	2	4	1	1	2	24	87	1	2	10	2	1				0	0	0			0	0	1	0	1	7.28571	2	3	0	0	1	0	0	6	1	6	160	47	18.3594	4	3	2	0.99	5442	248
1674	2	4	1	1	1	68	43	5	2	3	1	2	0.0833	2	7	1	0	0	0	46	6	1	2	0	2	7	2	0	0	0	1	0	1	4	0	2	165	58	21.3039	4	3	3	1	.	248
1675	2	4	1	1	2	68	43	5	2	2	2	1				0	0	0			2	0	1	0	2	8	2	2	0	0	1	0	0	5	0	2	155	62	25.8065	1	1	2	1.09	.	248
1676	2	4	1	1	2	42	69	3	2	9	1	2	4	1	5	0	1	2	1	44	3	0	1	0	1	7	0	1	0	0	1	0	1	3	0	4	160	70	27.3437	4	3	5	1.03	6948	248
1677	2	4	1	1	1	46	65	3	1	2	1	2	0.3333	2	7	1	0	0	0	38	5	1	2	0	2	5.5	2	1	2	0	1	0	1	7	1	1	170	83	28.7197	2	1	5	0.96	155	248
1678	2	4	1	1	2	27	84	1	2	6	1	2	2	1	6	1	0	0	1	47	1	0	1	0	1	5.85714	2	3	2	0	1	1	2	11	1	6	163	58	21.83	4	3	10	0.99	800	248
1679	2	4	1	1	1	30	81	2	2	3	1	2	0.25	1	1	1	0	0	0	36	1	0	1	0	1	6.5	2	0	1	0	1	0	0	4	0	0	175	72	23.5102	4	3	10	0.92	7731	248
1680	2	4	1	1	2	54	57	4	1	9	1	2	0.1667	1	3	1	0	0	0	36	3	0	1	0	1	8	0	1	0	0	1	0	0	2	0	1	160	53	20.7031	3	2	5	1.09	1890	248
1681	2	4	1	1	2	36	75	2	2	9	2	1				0	0	0			0	0	1	0	2	8.28571	0	0	0	0	1	0	0	1	0	0	162	55	20.9572	4	3	4	0.9	1849	248
1682	2	4	1	1	2	51	60	4	2	9	2	1				0	0	0			0	0	1	0	1	8.28571	0	2	0	0	1	0	0	3	0	0	155	52	21.6441	3	2	7	1.09	179	249
1683	2	4	1	1	1	21	90	1	2	3	1	2	1	2	6	1	0	0	1	40	0	0	1	0	1	6	2	0	1	0	0	0	0	3	0	1	173	54	18.0427	4	3	10	1.07	9631	249
1684	2	4	1	1	2	30	81	2	2	3	1	2	3	1	8	0	1	1	1	44	0	0	1	0	1	7.92857	1	2	0	0	1	0	0	4	0	4	158	58	23.2335	3	2	12	0.9	2300	249
1685	2	4	1	1	2	49	62	3	2	9	1	2	0.1667	1	3	0	1	1	1	38	0	0	1	0	2	6	0	2	1	0	2	0	0	5	0	2	163	60	22.5827	3	2	9	1.03	3532	249
1686	2	4	1	1	1	53	58	4	2	2	2	1				0	0	0			0	0	1	0	1	8	2	2	0	0	1	0	0	5	0	1	170	75	25.9516	3	2	9	1	2277	249
1687	2	4	1	1	1	45	66	3	2	3	2	1				0	0	0			2	0	1	0	2	8.64286	2	1	0	0	1	0	0	4	0	0	170	70	24.2215	3	2	7	0.96	997	249
1688	2	4	1	1	2	61	50	5	2	9	1	2	0.4167	2	5	0	1	1	1	42	3	0	1	0	2	7	0	1	0	0	1	0	1	3	0	5	153	62	26.4855	3	2	4	1.09	.	249
1689	2	4	1	1	2	25	86	1	2	3	1	3	5	2	7	0	0	0	0	64	5	1	4	1	1	8.28571	2	0	0	0	1	0	1	4	0	10	160	46	17.9687	3	2	11	0.99	.	249
1690	2	4	1	1	1	36	75	2	2	3	2	1				0	0	0			0	0	1	0	2	8.64286	2	2	0	0	0	0	0	4	0	1	175	90	29.3878	4	3	7	0.92	5093	249
1691	2	8	2	2	1	64	47	5	2	12	2	1				0	0	0			3	0	1	0	2	6.5	0	1	1	0	1	0	0	3	0	2	165	80	29.3848	3	2	2	1	2696	277
1692	2	8	2	2	1	59	52	4	2	11	1	2	1	1	7	0	0	0	0	49	3	0	1	0	1	6.07143	0	2	3	0	1	0	1	7	1	8	174	64	21.1389	4	3	5	1	988	277
1693	2	8	2	2	1	44	67	3	2	3	2	1				0	0	0			1	0	1	0	1	7.28571	2	0	0	0	1	0	0	3	0	0	173	69	23.0546	4	3	8	0.96	1858	277
1694	2	8	2	2	1	38	73	2	2	6	2	1				0	0	0			0	0	1	0	2	9	1	2	0	0	1	0	1	5	0	8	175	73	23.8367	4	3	6	0.92	4825	277
1695	2	8	2	2	2	37	74	2	2	9	1	3	4	2	5	0	0	0	0	61	2	0	1	0	2	8.14286	0	0	0	0	2	0	0	2	0	3	158	75	30.0433	3	2	9	0.9	8295	277
1696	2	8	2	2	2	43	68	3	2	3	2	1				0	0	0			4	0	1	0	2	7.57143	2	0	0	0	1	0	1	4	0	1	162	62	23.6244	3	2	6	1.03	4162	277
1697	2	8	2	2	2	50	61	4	2	2	2	1				0	0	0			0	0	1	0	1	8	2	1	0	0	1	0	1	5	0	1	154	60	25.2994	4	3	9	1.09	7766	277
1699	2	8	2	2	1	24	87	1	2	10	2	1				0	0	0			0	0	1	0	1	7	2	2	0	0	0	1	0	5	0	1	187	81	23.1634	4	3	9	1.07	1409	277
1700	2	8	2	2	2	19	92	1	2	10	2	1				0	0	0			2	0	1	0	2	7.85714	2	3	0	0	1	0	2	8	1	8	170	58	20.0692	4	3	10	0.99	6702	277
1701	2	8	2	2	1	67	44	5	2	5	2	1				0	0	0			5	1	2	0	2	7.5	1	1	0	0	1	0	0	3	0	4	167	65	23.3067	3	2	7	1	8232	279
1702	2	8	2	2	1	59	50	4	2	2	2	1				0	0	0			0	0	1	0	1	8	2	0	0	0	1	0	1	4	0	1	173	68	22.7204	3	2	10	1	.	279
1703	2	8	2	2	1	60	51	5	2	5	2	1				0	0	0			0	0	1	0	2	8	2	1	0	0	3	0	1	7	1	1	168	82	29.0533	9	9	8	1	2683	279
1704	2	8	2	2	1	47	64	3	2	6	2	1				0	0	0			1	0	1	0	2	7.14286	2	1	0	0	1	0	1	5	0	0	171	65	22.2291	4	3	99	0.96	2700	279
1705	2	8	2	2	2	65	46	5	2	9	1	3	12	3	5	0	0	0	0	46	2	0	1	0	2	8	0	0	0	0	1	0	0	1	0	0	150	60	26.6667	3	2	99	1.09	.	279
1706	2	8	2	2	2	51	60	4	2	6	1	3	0.4167	1	5	0	0	0	0	46	2	0	1	0	1	5	2	2	2	0	1	0	2	9	1	4	150	72	32	4	3	9	1.09	3834	279
1707	2	8	2	2	2	40	71	3	2	9	1	2	0.25	2	4	1	0	0	1	36	0	0	1	0	2	8	0	1	0	0	1	0	1	3	0	0	155	58	24.1415	4	3	6	1.03	945	279
1708	2	8	2	2	1	38	73	2	2	6	2	1				0	0	0			0	0	1	0	2	8	2	2	0	0	1	0	1	6	1	2	170	65	22.4913	9	9	6	0.92	7592	279
1709	2	8	2	2	2	35	76	2	2	6	1	2	0.0833	1	3	1	0	0	0	44	2	0	1	0	2	8	2	0	0	0	1	0	0	3	0	3	165	58	21.3039	4	3	99	0.9	3616	279
1710	2	8	2	2	2	29	82	1	2	3	1	2	8	1	6	1	0	0	0	64	6	1	2	0	1	8.57143	1	3	0	0	1	0	2	7	1	3	160	50	19.5312	3	2	5	0.99	4151	279
1711	2	8	2	2	1	21	90	1	2	11	1	2	0.1667	1	2	1	0	0	0	42	1	0	1	0	1	7.57143	0	1	0	0	0	0	1	2	0	2	176	63	20.3383	4	3	99	1.07	5640	279
1712	2	8	2	2	1	32	79	2	2	6	2	1				0	0	0			2	0	1	0	2	7.57143	2	1	0	0	1	0	0	4	0	0	167	64	22.9481	3	2	5	0.92	4375	278
1714	2	8	2	2	1	25	86	1	2	10	1	2	0.25	1	1	1	0	0	0	36	1	0	1	0	1	6.92857	2	1	1	0	0	0	1	5	0	0	165	58	21.3039	4	3	6	1.07	7225	278
1715	2	8	2	2	1	46	65	3	2	8	2	1				0	0	0			0	0	1	0	2	6.71429	2	0	0	0	1	0	1	4	0	0	172	76	25.6896	5	3	4	0.96	692	278
1716	2	8	2	2	1	58	53	4	1	12	2	1				0	0	0			0	0	1	0	1	7.14286	0	1	0	0	1	0	1	3	0	0	173	74	24.7252	3	2	4	1	4768	278
1717	2	8	2	2	2	25	86	1	2	10	2	1				0	0	0			2	0	1	0	1	5.28571	2	2	2	0	1	0	1	8	1	3	162	52	19.8141	4	3	10	0.99	2296	278
1718	2	8	2	2	2	30	81	2	2	8	1	2	2	2	4	0	1	1	1	58	3	0	1	0	1	5.28571	2	1	2	0	1	0	1	7	1	2	164	50	18.5901	4	3	6	0.9	8149	278
1719	2	8	2	2	2	50	61	4	2	9	1	2	8	2	4	0	1	1	1	60	5	0	3	0	1	5	0	3	2	0	1	3	1	10	1	21	163	52	19.5717	4	3	7	1.09	7896	278
1720	2	8	2	2	2	40	71	3	1	9	1	2	0.25	1	2	1	0	0	0	38	1	0	1	0	1	7.07143	0	1	1	0	1	0	0	3	0	0	154	56	23.6128	4	3	15	1.03	8290	278
1721	2	8	2	2	1	32	79	2	2	2	1	2	2	1	6	0	0	0	0	50	0	0	1	0	2	8	2	1	0	0	1	0	1	5	0	1	180	93	28.7037	4	3	8	0.92	6459	278
1722	2	8	2	2	2	67	44	5	2	9	1	2	0.1667	1	5	1	0	0	0	38	0	0	1	0	2	9	0	1	0	0	1	0	0	2	0	1	150	55	24.4444	9	9	4	1.09	.	288
1723	2	8	2	2	1	51	60	4	2	4	2	1				0	0	0			3	0	1	0	2	7.5	2	0	0	0	0	0	0	2	0	4	165	70	25.7117	9	9	5	1	5922	288
1724	2	8	2	2	2	37	74	2	2	9	1	2	0.1667	1	3	0	1	1	0	40	3	0	1	0	2	7	0	1	0	0	1	0	1	3	0	0	163	52	19.5717	4	3	6	0.9	724	287
1725	2	8	2	2	1	21	90	1	2	10	1	2	2	2	6	0	1	1	1	61	4	0	1	0	1	7.71429	2	1	1	0	1	0	1	6	1	8	175	65	21.2245	4	3	4	1.07	3119	287
1726	2	8	2	2	1	29	82	1	1	6	2	1				0	0	0			0	0	1	0	1	7	2	0	0	0	0	0	0	2	0	1	176	65	20.984	4	3	7	1.07	2361	288
1727	2	8	2	2	2	57	54	4	2	9	1	2	0.4167	1	5	1	0	0	0	46	1	0	1	0	1	7	0	1	0	0	1	3	2	7	1	1	153	55	23.4952	3	2	99	1.09	2386	288
1728	2	8	2	2	1	63	48	5	2	8	2	1				0	0	0			1	0	1	0	2	7	2	1	0	0	1	0	0	4	0	1	170	68	23.5294	4	3	99	1	8022	288
1729	2	8	2	2	2	32	79	2	2	6	2	1				0	0	0			1	0	1	0	2	9	2	0	0	0	1	0	0	3	0	3	155	45	18.7305	3	2	5	0.9	.	288
1730	2	8	2	2	2	61	50	5	2	6	1	2	0.1667	1	4	0	0	0	0	40	0	0	1	0	2	7	9	1	0	0	1	0	0	11	1	3	157	52	21.0962	2	1	3	1.09	9709	288
1731	2	8	2	2	1	42	69	3	2	2	2	1				0	0	0			2	0	3	0	2	7.92857	2	1	0	0	1	0	2	6	1	11	178	82	25.8806	4	3	9	0.96	.	288
1732	2	8	2	2	1	43	68	3	1	2	2	1				0	0	0			4	0	1	0	1	4.57143	2	0	3	0	1	0	2	8	1	4	174	64	21.1389	3	2	7	0.96	.	288
1733	2	8	2	2	1	38	73	2	2	4	1	2	0.1667	1	4	0	1	1	1	42	0	0	1	0	1	7	2	0	0	0	1	0	0	3	0	1	175	75	24.4898	4	3	6	0.92	1583	288
1734	2	8	2	2	1	35	76	2	2	4	2	1				0	0	0			1	0	1	0	2	8	2	0	0	0	0	0	0	2	0	0	178	70	22.0932	4	3	8	0.92	5307	288
1735	2	8	2	2	2	48	63	3	2	9	2	1				0	0	0			3	0	1	0	2	6.71429	0	1	1	0	1	0	1	4	0	2	160	73	28.5156	4	3	8	1.03	.	288
1736	2	8	2	2	1	50	61	4	2	11	2	1				0	0	0			5	1	2	0	2	4	0	3	3	0	1	0	0	7	1	4	177	73	23.3011	3	2	99	1	9813	288
1737	2	8	2	2	2	21	90	1	2	10	1	3	4	2	7	0	0	0	0	63	6	1	4	1	1	8.14286	2	3	0	0	1	0	2	8	1	12	166	57	20.6852	4	3	8	0.99	2063	288
1738	2	8	2	2	1	64	47	5	2	4	2	1				0	0	0			1	0	1	0	1	6	2	2	1	0	0	0	0	5	0	2	163	75	28.2284	9	9	6	1	.	287
1740	2	8	2	2	2	31	80	2	2	9	1	2	0.25	1	5	1	0	0	0	52	3	0	3	0	1	7.64286	0	2	0	0	2	0	1	5	0	14	170	45	15.5709	3	2	7	0.9	.	287
1741	2	8	2	2	2	53	58	4	2	2	1	2	0.4167	1	3	1	0	0	0	38	1	0	1	0	2	9	2	1	0	0	1	0	1	5	0	2	158	58	23.2335	3	2	5	1.09	7974	287
1742	2	8	2	2	1	51	60	4	2	3	1	2	8	1	4	0	1	1	1	40	2	0	1	0	1	9	1	1	0	0	1	0	0	3	0	3	161	64	24.6904	3	2	3	1	.	287
1743	2	8	2	2	1	42	69	3	2	2	1	2	0.1667	1	5	1	0	0	0	40	2	0	1	0	1	8	2	0	0	0	1	0	0	3	0	0	175	78	25.4694	4	3	99	0.96	.	287
1744	2	8	2	2	1	27	84	1	2	2	2	1				0	0	0			0	0	1	0	1	9.35714	2	0	0	0	1	0	0	3	0	1	181	82	25.0298	3	2	7	1.07	.	287
1745	2	8	2	2	1	33	78	2	2	3	2	1				0	0	0			0	0	1	0	2	9	2	1	0	0	1	0	0	4	0	0	170	65	22.4913	4	3	99	0.92	.	287
1746	2	8	2	2	1	38	73	2	2	3	2	1				0	0	0			1	0	1	0	1	7	2	2	0	0	0	0	1	5	0	0	175	80	26.1224	4	3	7	0.92	4969	287
1747	2	8	2	2	2	28	83	1	2	3	1	2	3	1	4	0	1	1	1	50	2	0	3	0	2	10.1429	2	2	0	0	1	0	2	7	1	13	155	50	20.8117	3	2	9	0.99	1848	287
1748	2	8	2	2	1	45	66	3	2	2	2	1				0	0	0			0	0	1	0	1	7	2	0	0	0	1	0	0	3	0	0	180	70	21.6049	3	2	10	0.96	8387	287
1749	2	8	2	2	2	40	71	3	2	3	1	2	0.0833	1	3	1	0	0	0	42	3	0	1	0	1	6	2	0	1	0	0	0	0	3	0	2	162	60	22.8624	4	3	12	1.03	8594	287
1750	2	1	1	1	2	21	90	1	2	3	2	1				0	0	0			7	1	2	0	1	7	2	1	0	0	1	0	3	7	1	6	166	65	23.5883	4	3	2	0.99	9259	224
1751	2	1	1	1	1	19	92	1	2	10	1	2	2	1	3	1	0	0	0	51	0	0	1	0	1	8.28571	2	1	0	0	1	0	1	5	0	8	180	70	21.6049	4	3	5	1.07	2732	224
1752	2	1	1	1	1	31	80	2	2	3	2	1				0	0	0			1	0	1	0	1	6	2	1	1	0	1	0	0	5	0	3	180	69	21.2963	3	2	12	0.92	7751	224
1753	2	1	1	1	1	47	64	3	2	2	1	2	1	1	4	1	0	0	0	42	6	1	2	0	1	7	2	1	0	0	1	0	0	4	0	4	170	80	27.6817	4	3	15	0.96	5179	224
1754	2	1	1	1	2	44	67	3	2	9	1	2	1	1	5	0	1	1	0	57	3	0	1	0	1	4.57143	0	2	3	0	1	0	1	7	1	4	161	67	25.8478	3	2	7	1.03	3750	224
1755	2	1	1	1	1	56	55	4	2	2	2	1				0	0	0			0	0	1	0	1	7	2	0	0	0	0	0	0	2	0	0	174	80	26.4236	3	2	11	1	7599	224
1756	2	1	1	1	1	21	90	1	2	10	2	1				0	0	0			0	0	1	0	1	8.07143	1	0	0	0	1	0	0	2	0	0	185	70	20.4529	4	3	9	1.07	9488	224
1757	2	1	1	1	2	35	76	2	2	9	2	1				0	0	0			1	0	1	0	2	8.85714	0	0	0	0	1	0	0	1	0	0	160	45	17.5781	3	2	6	0.9	7178	224
1758	2	1	1	1	1	67	44	5	2	3	2	1				0	0	0			0	0	1	0	2	6	2	1	1	0	1	0	0	5	0	0	159	63	24.9199	2	1	3	1	1485	224
1760	2	1	1	1	2	52	59	4	2	6	1	2	0.3333	1	5	0	0	0	0	40	2	0	1	0	1	7.21429	2	2	1	0	1	0	1	7	1	4	158	50	20.0288	3	2	12	1.09	7757	224
1761	2	1	1	1	1	26	85	1	2	11	2	1				0	0	0			3	0	1	0	2	8.5	0	3	0	0	0	0	0	3	0	2	190	110	30.4709	3	2	9	1.07	5529	224
1762	2	1	1	1	1	34	77	2	2	4	1	2	0.1667	1	4	1	0	0	1	46	5	1	2	0	1	7.42857	2	1	1	0	1	0	0	5	0	3	178	75	23.6713	4	3	11	0.92	908	224
1763	2	1	1	1	2	20	91	1	2	10	1	2	0.1667	1	5	1	0	0	0	38	0	0	1	0	1	7.85714	2	1	0	0	1	0	0	4	0	1	168	53	18.7783	4	3	7	0.99	.	225
1764	2	1	1	1	2	60	51	5	2	9	1	2	2	1	6	0	1	1	1	48	3	0	1	0	1	6.92857	0	1	1	0	1	0	0	3	0	2	155	50	20.8117	3	2	7	1.09	712	225
1765	2	1	1	1	1	69	42	5	2	5	2	1				0	0	0			1	0	1	0	2	8.07143	1	1	0	0	1	0	1	4	0	1	160	57	22.2656	9	9	3	1	2130	225
1766	2	1	1	1	2	24	87	1	2	6	1	2	2	2	7	1	0	0	0	48	1	0	1	0	1	7.21429	2	1	1	0	1	0	0	5	0	0	158	58	23.2335	3	2	9	0.99	844	225
1767	2	1	1	1	1	28	83	1	2	3	2	1				0	0	0			0	0	1	0	1	7.92857	2	1	0	0	1	0	0	4	0	1	172	70	23.6614	4	3	10	1.07	4194	225
1768	2	1	1	1	1	32	79	2	2	6	2	1				0	0	0			0	0	1	0	1	7.28571	2	1	0	0	1	0	0	4	0	2	175	68	22.2041	4	3	9	0.92	2509	225
1769	2	1	1	1	2	34	77	2	2	9	1	2	0.3333	1	5	0	0	0	0	42	1	0	1	0	2	9	0	1	0	0	1	0	0	2	0	0	156	50	20.5457	3	2	7	0.9	1042	225
1770	2	1	1	1	1	37	74	2	2	2	2	1				0	0	0			0	0	1	0	1	8.28571	2	1	0	0	1	0	0	4	0	0	176	75	24.2123	3	2	7	0.92	113	225
1771	2	1	1	1	1	46	65	3	2	2	2	1				0	0	0			0	0	1	0	2	8	2	1	0	0	1	0	0	4	0	1	160	57	22.2656	3	2	7	0.96	.	225
1772	2	1	1	1	2	58	53	4	1	9	2	1				0	0	0			1	0	1	0	1	7.28571	0	1	0	0	1	0	0	2	0	0	160	50	19.5312	3	2	7	1.09	2395	225
1773	2	1	1	1	1	51	60	4	2	2	2	1				0	0	0			0	0	1	0	1	7.28571	2	1	0	0	1	0	0	4	0	1	162	53	20.1951	3	2	6	1	7847	225
1774	2	1	1	1	2	49	62	3	2	9	1	2	1	1	7	1	0	0	0	50	4	0	1	0	1	7.28571	0	1	0	0	1	0	0	2	0	3	159	51	20.1733	9	9	5	1.03	1835	225
1775	2	8	2	2	2	22	89	1	2	3	2	1				0	0	0			0	0	1	0	1	8.28571	1	0	0	0	1	0	1	3	0	0	164	60	22.3081	3	2	9	0.99	.	284
1776	2	8	2	2	1	22	89	1	2	10	1	2	0.1667	1	2	0	1	1	1	38	0	0	1	0	1	9	2	1	0	0	1	0	0	4	0	0	182	70	21.1327	4	3	11	1.07	358	284
1777	2	8	2	2	2	65	46	5	2	9	2	1				0	0	0			0	0	1	0	2	8	0	1	0	0	1	0	1	3	0	5	155	53	22.0604	4	3	7	1.09	207	284
1778	2	8	2	2	1	56	55	4	2	2	2	1				0	0	0			0	0	1	0	1	7	2	0	0	0	0	0	0	2	0	0	175	75	24.4898	4	3	10	1	5501	284
1779	2	8	2	2	1	47	64	3	2	2	2	1				0	0	0			2	0	1	0	2	7.92857	2	0	0	0	1	0	1	4	0	0	173	68	22.7204	4	3	10	0.96	3051	284
1780	2	8	2	2	1	62	49	5	2	2	2	1				0	0	0			4	0	1	0	2	9.5	2	1	0	0	1	0	0	4	0	8	168	65	23.03	4	3	9	1	3757	284
1781	2	8	2	2	2	54	57	4	2	6	2	1				0	0	0			0	0	1	0	2	8	2	2	0	0	1	0	0	5	0	2	165	55	20.202	4	3	5	1.09	3539	284
1782	2	8	2	2	1	44	67	3	2	2	2	1				0	0	0			0	0	1	0	2	8.64286	2	0	0	0	1	0	1	4	0	0	170	60	20.7612	4	3	8	0.96	1725	284
1783	2	8	2	2	2	40	71	3	2	9	1	2	2	1	3	0	1	1	1	40	0	0	1	0	1	7.78571	0	0	0	0	0	0	0	0	0	0	164	51	18.9619	4	3	9	1.03	4431	284
1784	2	8	2	2	2	40	71	3	2	9	1	3	1	2	4	0	0	0	0	55	0	0	1	0	1	7	0	1	0	0	2	0	0	3	0	9	162	71	27.0538	4	3	9	1.03	8159	284
1785	2	8	2	2	2	39	72	2	2	9	1	2	0.1667	2	5	0	0	0	0	46	2	0	1	0	2	10.5	0	2	0	0	1	0	1	4	0	0	170	67	23.1834	3	2	10	0.9	5502	284
1786	2	8	2	2	1	36	75	2	2	3	2	1				0	0	0			1	0	1	0	1	8	2	1	0	0	1	0	2	6	1	4	999	999	10.01	3	2	4	0.92	6381	284
1787	2	8	2	2	2	39	72	2	2	9	1	2	0.1667	2	6	0	0	0	0	61	3	0	1	0	1	7	0	2	0	0	1	0	0	3	0	0	161	54	20.8325	3	2	9	0.9	8916	284
1788	2	8	2	2	1	30	81	2	2	3	2	1				0	0	0			0	0	1	0	1	6.52379	2	0	1	0	0	0	0	3	0	0	169	74	25.9095	3	2	9	0.92	3599	284
1789	2	8	2	2	2	35	76	2	2	6	1	2	4	2	7	0	1	2	1	61	0	0	1	0	1	8	2	1	0	0	1	0	0	4	0	1	160	50	19.5312	4	3	7	0.9	8812	284
1790	2	8	2	2	1	34	77	2	2	3	2	1				0	0	0			1	0	1	0	1	8.14286	2	2	0	0	1	0	0	5	0	0	176	70	22.5981	4	3	10	0.92	5111	286
1791	2	8	2	2	2	65	46	5	2	11	2	1				0	0	0			0	0	1	0	1	7	0	1	0	0	0	0	0	1	0	2	158	55	22.0317	3	2	9	1.09	2700	286
1792	2	8	2	2	1	40	71	3	2	3	1	2	0.25	1	3	0	1	1	1	40	2	0	1	0	1	7	2	1	0	0	0	0	0	3	0	1	171	71	24.281	3	2	10	0.96	1179	286
1793	2	8	2	2	1	52	59	4	2	8	1	2	0.25	1	4	0	1	1	1	42	2	0	1	0	1	6.28571	2	1	1	0	1	0	0	5	0	1	175	70	22.8571	5	3	12	1	.	286
1794	2	8	2	2	2	38	73	2	2	9	1	2	3	1	4	0	1	1	1	40	1	0	1	0	2	7.71429	0	2	0	0	0	0	0	2	0	0	155	58	24.1415	3	2	10	0.9	4686	286
1795	2	8	2	2	2	49	62	3	2	9	2	1				0	0	0			0	0	1	0	1	7.28571	0	0	0	0	0	0	0	0	0	0	160	58	22.6562	3	2	9	1.03	5566	286
1796	2	8	2	2	1	49	62	3	2	3	1	2	1	2	3	0	1	1	0	38	0	0	1	0	1	7.28571	2	2	0	0	0	0	0	4	0	1	175	70	22.8571	3	2	8	0.96	.	286
1797	2	8	2	2	2	51	60	4	2	6	2	1				0	0	0			0	0	1	0	1	7	2	0	0	0	0	0	0	2	0	0	160	60	23.4375	3	2	8	1.09	4332	286
1798	2	8	2	2	1	38	74	2	2	6	2	1				0	0	0			0	0	1	0	1	7.57143	2	0	0	0	0	0	0	2	0	0	179	70	21.847	5	3	10	0.92	6092	286
1799	2	8	2	2	2	49	62	3	2	9	2	1				0	0	0			0	0	1	0	1	7	0	1	0	0	0	0	0	1	0	0	155	50	20.8117	3	2	9	1.03	2023	286
1800	2	8	2	2	1	38	73	2	1	3	2	1				0	0	0			1	0	1	0	1	8	2	1	0	0	1	0	0	4	0	0	168	75	26.5731	4	3	11	0.92	8767	286
1801	2	8	2	2	1	42	69	3	2	3	2	1				0	0	0			0	0	1	0	1	7	2	2	0	0	1	0	0	5	0	0	177	70	22.3435	3	2	11	0.96	3692	286
1802	2	8	2	2	1	48	63	3	2	2	2	1				0	0	0			0	0	1	0	1	7	2	1	0	0	0	0	1	4	0	0	170	70	24.2215	4	3	9	0.96	7789	286
1803	2	8	2	2	2	61	50	5	1	9	2	1				0	0	0			0	0	1	0	2	8.64286	0	2	0	0	1	0	0	3	0	8	155	46	19.1467	3	2	6	1.09	4033	286
1804	2	8	2	2	1	67	44	5	1	11	2	1				0	0	0			0	0	1	0	2	7.14286	0	1	1	0	1	0	0	3	0	4	168	75	26.5731	3	2	9	1	2233	285
1805	2	8	2	2	1	59	51	4	2	6	2	1				0	0	0			0	0	1	0	1	6.5	2	0	1	0	0	0	0	3	0	0	175	70	22.8571	4	3	10	1	.	285
1806	2	8	2	2	2	50	61	4	2	9	2	1				0	0	0			0	0	1	0	1	7.28571	0	0	0	0	0	0	0	0	0	0	163	60	22.5827	4	3	9	1.09	4086	285
1807	2	8	2	2	1	19	92	1	2	10	2	1				0	0	0			0	0	1	0	1	6.71429	2	0	1	0	0	0	0	3	0	0	173	70	23.3887	4	3	10	1.07	4482	285
1808	2	8	2	2	2	20	91	1	2	10	1	2	3	2	5	0	1	1	1	40	0	0	1	0	1	8	2	2	0	0	0	0	0	4	0	0	165	57	20.9366	4	3	10	0.99	9243	285
1809	2	8	2	2	2	62	49	5	1	9	1	2	0.8333	2	5	1	0	0	0	48	0	0	1	0	2	8	0	2	0	0	1	0	0	3	0	0	155	52	21.6441	3	2	7	1.09	9833	285
1810	2	8	2	2	1	42	69	3	2	3	2	1				0	0	0			0	0	1	0	1	7.28571	2	1	0	0	1	0	0	4	0	3	175	68	22.2041	4	3	10	0.96	5087	282
1811	2	8	2	2	2	19	92	1	1	10	1	2	1	2	4	0	1	1	1	38	0	0	1	0	1	6.28571	2	2	1	0	1	0	0	6	1	0	170	56	19.3772	3	2	7	0.99	7188	285
1812	2	8	2	2	2	49	62	3	2	9	2	1				0	0	0			0	0	1	0	2	8	0	1	0	0	1	0	0	2	0	0	155	55	22.8928	3	2	10	1.03	8703	285
1813	2	8	2	2	2	46	65	3	2	3	1	3	0.25	1	3	0	0	0	0	58	0	0	1	0	2	7.35714	2	0	0	0	0	0	0	2	0	0	155	51	21.2279	4	3	10	1.03	7085	285
1814	2	8	2	2	1	20	91	1	2	6	1	2	0.4167	1	3	0	0	0	0	38	0	0	1	0	1	7.92857	2	0	0	0	1	0	0	3	0	0	187	82	23.4493	3	2	10	1.07	7342	285
1815	2	8	2	2	2	30	81	2	2	6	2	1				0	0	0			0	0	1	0	2	8.21429	2	2	0	1	1	0	0	6	1	0	161	47	18.132	4	3	11	0.9	1130	285
1816	2	8	2	2	2	39	72	2	2	6	1	2	1	2	4	0	1	1	1	38	0	0	1	0	2	7.28571	2	2	0	0	1	0	0	5	0	1	158	60	24.0346	4	3	9	0.9	4434	285
1817	2	8	2	2	1	31	80	2	2	6	2	1				0	0	0			0	0	1	0	1	5.92857	2	0	2	0	0	0	0	4	0	0	178	70	22.0932	4	3	11	0.92	8880	285
1818	2	8	2	2	1	60	51	5	1	12	2	1				0	0	0			0	0	1	0	2	7	0	1	0	0	1	0	0	2	0	0	167	63	22.5896	4	3	7	1	8761	285
1819	2	8	2	2	2	20	91	1	2	10	1	2	1	1	6	1	0	0	0	52	3	0	1	0	2	7.28571	2	0	0	0	1	0	1	4	0	6	165	50	18.3655	4	3	7	0.99	6690	283
1820	2	8	2	2	1	54	57	4	2	2	2	1				0	0	0			1	0	1	0	2	8	2	1	0	0	1	0	0	4	0	1	169	71	24.8591	2	1	7	1	7675	283
1821	2	8	2	2	2	49	62	3	2	3	2	1				0	0	0			0	0	1	0	2	8.57143	2	0	0	0	0	0	0	2	0	0	158	67	26.8386	2	1	7	1.03	.	283
1822	2	8	2	2	2	46	65	3	2	9	1	2	2	1	3	0	0	0	0	36	1	0	1	0	1	5.71429	0	0	1	0	1	0	1	3	0	0	159	62	24.5243	4	3	9	1.03	3216	283
1823	2	8	2	2	1	39	72	2	2	2	2	1				0	0	0			0	0	1	0	1	7.57143	2	2	0	0	0	0	0	4	0	0	163	63	23.7118	4	3	4	0.92	.	283
1825	2	8	2	2	1	23	88	1	2	11	1	2	2	1	3	0	1	2	1	44	6	1	2	0	1	7.35714	0	0	1	0	1	0	2	4	0	8	181	58	17.704	3	2	9	1.07	1245	283
1826	2	8	2	2	2	30	81	2	2	9	1	3	4	2	8	0	0	0	0	61	7	1	2	0	1	9	0	3	0	0	2	0	2	7	1	6	165	52	19.1001	4	3	6	0.9	7182	283
1827	2	8	2	2	2	39	72	2	2	4	1	2	0.1667	1	6	0	1	1	1	38	3	0	1	0	1	7	2	2	0	0	0	0	0	4	0	0	164	76	28.257	3	2	5	0.9	3511	283
1828	2	8	2	2	2	50	61	4	2	3	2	1				0	0	0			0	0	1	0	1	9	2	0	0	0	1	0	1	4	0	0	159	57	22.5466	3	2	10	1.09	6616	283
1829	2	8	2	2	1	44	67	3	2	6	1	3	8	2	6	0	0	0	0	61	8	1	4	1	1	8.28571	2	3	0	0	1	0	1	7	1	12	175	70	22.8571	4	3	5	0.96	5000	283
1830	2	8	2	2	1	62	49	5	2	11	2	1				0	0	0			1	0	1	0	1	8	0	0	0	0	1	0	0	1	0	2	170	65	22.4913	3	2	7	1	9607	283
1831	2	8	2	2	2	25	86	1	2	9	1	2	8	2	6	0	0	0	0	44	0	0	1	0	2	11.4286	0	0	0	0	1	0	1	2	0	2	158	52	20.83	4	3	6	0.99	8072	283
1832	2	8	2	2	1	36	75	2	2	6	1	2	8	1	4	0	1	2	1	50	4	0	1	0	1	6.21429	2	1	2	0	1	0	1	7	1	4	170	60	20.7612	4	3	8	0.92	465	283
1833	2	1	1	1	2	42	69	3	2	3	2	1				0	0	0			1	0	1	0	2	8	2	0	0	0	1	0	1	4	0	0	163	59	22.2063	3	2	12	1.03	1516	212
1834	2	1	1	1	2	38	73	2	2	3	1	2	4	2	6	0	1	1	1	60	4	0	1	0	1	6.28571	2	1	1	0	2	0	1	7	1	2	160	58	22.6562	4	3	99	0.9	9000	212
1835	2	1	1	1	1	40	71	3	2	3	2	1				0	0	0			0	0	1	0	1	6.57143	2	1	1	0	1	0	0	5	0	0	172	72	24.3375	4	3	7	0.96	2545	212
1836	2	1	1	1	1	36	75	2	2	6	2	1				0	0	0			2	0	1	0	1	7.85714	2	0	0	0	0	0	0	2	0	0	173	69	23.0546	3	2	10	0.92	9340	212
1837	2	1	1	1	1	26	85	1	2	3	1	3	2	2	7	0	0	0	0	50	3	0	1	0	2	10.5	2	0	0	0	0	0	0	2	0	2	180	75	23.1481	4	3	8	1.07	4436	212
1838	2	1	1	1	1	30	81	2	2	3	2	1				0	0	0			0	0	1	0	2	8.5	2	0	0	0	0	0	0	2	0	0	175	70	22.8571	3	2	99	0.92	.	212
1839	2	1	1	1	1	28	83	1	2	3	2	1				0	0	0			0	0	1	0	1	7.07143	2	0	1	0	0	0	0	3	0	1	175	68	22.2041	4	3	10	1.07	7906	212
1840	2	1	1	1	2	48	63	3	2	2	2	1				0	0	0			9	1	2	0	1	8	2	1	0	0	1	0	0	4	0	0	160	55	21.4844	9	9	5	1.03	9448	212
1841	2	1	1	1	2	65	46	5	2	3	2	1				0	0	0			2	0	1	0	2	5.64286	2	0	2	0	1	0	1	6	1	4	155	48	19.9792	2	1	5	1.09	.	212
1842	2	1	1	1	1	55	56	4	2	2	2	1				0	0	0			3	0	1	0	1	7	2	1	0	0	1	0	0	4	0	3	168	70	24.8016	3	2	6	1	5658	212
1843	2	1	1	1	2	59	52	4	2	9	2	1				0	0	0			0	0	1	0	2	6.64286	0	0	1	0	1	0	0	2	0	0	156	62	25.4767	3	2	99	1.09	8588	212
1844	2	1	1	1	1	61	50	5	2	2	2	1				0	0	0			0	0	1	0	1	4.5	2	0	3	0	0	0	0	5	0	0	167	63	22.5896	3	2	5	1	.	212
1845	2	1	1	1	1	49	62	3	2	5	2	1				0	0	0			0	0	1	0	2	7.28571	2	1	0	0	1	0	0	4	0	3	180	78	24.0741	3	2	5	0.96	315	212
1846	2	1	1	1	2	26	85	1	2	3	1	2	1	2	5	1	0	0	1	50	6	1	2	0	1	8	1	2	0	0	0	0	0	3	0	3	163	49	18.4425	4	3	99	0.99	.	212
1847	2	1	1	1	2	36	75	2	2	2	1	2	2	2	4	0	1	1	1	52	0	0	1	0	2	8.28571	2	2	0	0	0	0	1	5	0	1	156	52	21.3675	4	3	10	0.9	.	212
1848	2	1	1	1	2	28	83	1	2	3	1	2	0.1667	1	3	0	1	1	1	36	1	0	1	0	1	7.57143	2	1	0	0	1	0	1	5	0	2	163	50	18.8189	4	3	8	0.99	1023	221
1849	2	1	1	1	2	34	77	2	2	3	1	2	1	1	3	0	1	1	1	38	1	0	1	0	2	9.5	2	1	0	0	0	0	1	4	0	1	167	60	21.5139	4	3	8	0.9	7178	221
1850	2	1	1	1	2	51	60	4	2	9	1	2	0.1667	1	3	0	0	0	0	36	1	0	1	0	2	8	0	1	0	0	1	0	1	3	0	2	155	60	24.974	3	2	7	1.09	745	221
1851	2	1	1	1	2	65	46	5	2	9	2	1				0	0	0			2	0	1	0	1	9	0	0	0	0	1	0	1	2	0	4	160	65	25.3906	2	1	5	1.09	2044	221
1852	2	1	1	1	2	41	70	3	2	3	1	2	0.0833	2	5	0	1	1	1	36	1	0	1	0	1	7.28571	2	1	0	0	1	0	1	5	0	2	162	58	22.1003	3	2	7	1.03	6011	221
1853	2	1	1	1	1	31	80	2	2	6	2	1				0	0	0			1	0	1	0	2	8.28571	2	1	0	0	1	0	1	5	0	1	177	80	25.5354	4	3	9	0.92	5948	221
1854	2	1	1	1	1	37	74	2	2	3	2	1				0	0	0			0	0	1	0	1	9	2	1	0	0	1	0	1	5	0	1	175	95	31.0204	4	3	9	0.92	3497	221
1855	2	1	1	1	1	46	65	3	2	2	1	2	0.3333	1	5	0	1	2	1	36	1	0	1	0	1	8.28571	2	0	0	0	1	0	2	5	0	1	170	65	22.4913	3	2	9	0.96	7398	221
1856	2	1	1	1	1	55	56	4	2	2	2	1				0	0	0			0	0	1	0	1	5.28571	2	0	2	0	1	0	1	6	1	2	158	65	26.0375	3	2	11	1	.	221
1857	2	1	1	1	1	68	43	5	2	2	1	2	0.1667	1	3	0	1	1	1	36	1	0	1	0	2	8.14286	2	1	0	0	1	0	1	5	0	2	165	70	25.7117	2	1	7	1	.	221
1858	2	1	1	1	2	40	71	3	2	9	1	2	0.1667	1	3	0	0	0	0	36	1	0	1	0	1	7.71429	0	0	0	0	1	0	0	1	0	0	158	53	21.2306	3	2	9	1.03	3488	221
1859	2	1	1	1	2	38	73	2	2	9	1	2	0.1667	1	1	1	0	0	0	36	2	0	1	0	1	7.85714	0	1	0	0	1	0	0	2	0	2	161	48	18.5178	3	2	7	0.9	6585	221
1860	2	1	1	1	1	22	89	1	2	10	2	1				0	0	0			0	0	1	0	1	8	2	0	0	0	0	0	1	3	0	2	171	65	22.2291	4	3	10	1.07	9056	221
1861	2	1	1	1	2	29	82	1	2	9	2	1				0	0	0			0	0	1	0	2	8	0	1	0	0	0	0	1	2	0	0	161	54	20.8325	3	2	5	0.99	1458	221
1863	2	1	1	1	2	32	79	2	2	3	2	1				0	0	0			0	0	1	0	1	5.42857	2	1	3	0	0	1	1	8	1	2	160	52	20.3125	3	2	10	0.9	1646	222
1865	2	1	1	1	1	53	58	4	2	4	1	2	0.1667	2	3	0	1	1	1	36	5	1	2	0	2	8	2	2	0	0	1	0	1	6	1	5	165	70	25.7117	3	2	9	1	1566	222
1866	2	1	1	1	2	48	63	3	2	3	1	2	0.25	1	2	0	0	0	0	36	1	0	1	0	1	7	2	1	0	0	0	0	1	4	0	1	159	58	22.9421	3	2	8	1.03	9428	222
1867	2	1	1	1	1	43	68	3	2	3	1	2	0.4167	1	3	0	1	1	1	36	0	0	1	0	1	9	2	1	0	0	0	0	1	4	0	2	175	78	25.4694	3	2	6	0.96	9679	222
1868	2	1	1	1	2	38	73	2	2	3	1	2	0.1667	1	2	0	1	1	1	38	1	0	1	0	2	8.14286	2	1	0	0	0	0	1	4	0	1	162	55	20.9572	3	2	8	0.9	942	222
1869	2	1	1	1	1	39	72	2	2	2	2	1				0	0	0			0	0	1	0	1	7.92857	2	0	0	0	0	0	1	3	0	2	173	62	20.7157	4	3	9	0.92	6888	222
1870	2	1	1	1	2	44	67	3	2	3	1	2	0.3333	1	3	0	1	1	1	36	0	0	1	0	2	8	2	1	0	0	0	0	1	4	0	1	163	58	21.83	3	2	8	1.03	4480	222
1871	2	1	1	1	2	53	58	4	2	3	1	2	0.1667	1	1	1	0	0	0	36	1	0	1	0	2	8.64286	2	0	0	0	1	0	1	4	0	0	157	62	25.1532	3	2	8	1.09	141	222
1872	2	1	1	1	2	48	63	3	2	9	1	2	1	1	3	0	1	1	1	36	0	0	1	0	2	7.78571	0	1	0	0	1	0	1	3	0	1	164	55	20.4491	3	2	7	1.03	2916	222
1873	2	1	1	1	1	27	84	1	2	3	2	1				0	0	0			1	0	1	0	1	8	1	1	0	0	1	0	1	4	0	3	167	65	23.3067	3	2	9	1.07	5413	222
1874	2	1	1	1	2	20	91	1	2	10	1	2	1	1	4	0	0	0	0	36	0	0	1	0	1	8.28571	2	0	0	0	0	0	1	3	0	1	162	55	20.9572	4	3	8	0.99	9147	222
1875	2	1	1	1	1	31	80	2	2	3	1	2	0.5	1	3	0	1	1	1	36	0	0	1	0	1	7.78571	2	0	0	0	1	0	1	4	0	2	175	75	24.4898	4	3	8	0.92	.	222
1876	2	1	1	1	2	26	85	1	2	6	2	1				0	0	0			0	0	1	0	1	7.57143	2	1	0	0	1	0	1	5	0	1	167	48	17.2111	4	3	5	0.99	999	222
1877	2	1	1	1	2	51	60	4	2	3	2	1				0	0	0			0	0	1	0	2	6	2	1	1	0	1	0	1	6	1	0	156	63	25.8876	3	2	9	1.09	233	223
1878	2	1	1	1	2	49	62	3	2	3	1	2	0.0833	1	3	1	0	0	0	36	0	0	1	0	2	8.5	2	0	0	0	1	0	0	3	0	0	165	60	22.0386	3	2	8	1.03	4355	223
1879	2	1	1	1	2	32	79	2	2	3	2	1				0	0	0			0	0	1	0	1	8.28571	2	0	0	0	1	0	1	4	0	0	153	52	22.2137	3	2	9	0.9	3101	223
1880	2	1	1	1	2	27	84	1	2	8	2	1				0	0	0			0	0	1	0	1	9.71429	2	1	0	0	1	0	0	4	0	0	165	52	19.1001	4	3	12	0.99	4846	223
1881	2	1	1	1	2	25	86	1	2	3	2	1				0	0	0			0	0	1	0	1	7.28571	2	0	0	0	1	0	0	3	0	0	165	55	20.202	4	3	11	0.99	.	223
1882	2	1	1	1	1	31	80	2	2	2	2	1				0	0	0			0	0	1	0	1	8.14286	2	0	0	0	1	0	1	4	0	0	175	67	21.8776	3	2	10	0.92	9996	223
1883	2	1	1	1	1	23	88	1	2	10	2	1				0	0	0			0	0	1	0	1	6.28571	2	2	1	0	1	0	2	8	1	0	189	80	22.3958	4	3	9	1.07	7785	223
1884	2	1	1	1	1	59	52	4	2	3	1	2	0.25	1	4	1	0	0	0	40	0	0	1	0	1	5.5	2	1	2	0	1	0	0	6	1	0	160	60	23.4375	3	2	11	1	1919	223
1885	2	1	1	1	1	45	66	3	2	3	1	2	0.1667	1	5	1	0	0	0	40	0	0	1	0	1	7	2	1	0	0	1	0	0	4	0	0	174	74	24.4418	3	2	7	0.96	6111	223
1886	2	1	1	1	1	36	75	2	2	3	1	2	0.1667	1	4	1	0	0	0	40	0	0	1	0	1	6	2	1	1	0	1	0	1	6	1	1	174	80	26.4236	3	2	7	0.92	773	223
1887	2	1	1	1	2	39	72	2	2	3	1	2	0.1667	1	4	1	0	0	0	40	0	0	1	0	2	8.14286	2	0	0	0	1	0	0	3	0	1	150	60	26.6667	3	2	8	0.9	8565	223
1888	2	1	1	1	2	51	60	4	2	9	1	2	0.4167	1	5	0	0	0	0	42	0	0	1	0	1	7	0	1	0	0	1	0	1	3	0	0	165	70	25.7117	3	2	10	1.09	.	223
1889	2	1	1	1	2	62	49	5	2	9	2	1				0	0	0			0	0	1	0	1	7.5	0	1	0	0	1	0	1	3	0	2	155	42	17.4818	2	1	7	1.09	.	223
1890	2	1	1	1	1	65	46	5	2	2	2	1				0	0	0			0	0	1	0	2	6.5	2	0	1	0	1	0	0	4	0	0	173	75	25.0593	3	2	9	1	6382	223
1891	2	1	1	1	1	24	87	1	2	10	2	1				0	0	0			0	0	1	0	1	8	2	0	0	0	0	0	0	2	0	0	171	66	22.571	4	3	9	1.07	9239	220
1892	2	1	1	1	1	38	73	2	2	8	1	2	0.1667	1	5	1	0	0	0	48	1	0	1	0	1	6.71429	2	1	0	0	1	0	1	5	0	0	175	70	22.8571	4	3	10	0.92	.	220
1893	2	1	1	1	2	20	91	1	2	3	1	2	0.25	1	3	1	0	0	0	40	3	0	1	0	1	8.57143	2	1	0	0	1	0	0	4	0	0	163	53	19.9481	3	2	10	0.99	8336	220
1894	2	1	1	1	1	38	73	2	2	6	1	2	0.4167	2	5	1	0	0	1	48	3	0	1	0	1	7.42857	2	1	0	0	1	0	1	5	0	2	172	73	24.6755	4	3	9	0.92	.	220
1895	2	1	1	1	2	42	69	3	2	6	1	2	0.4167	1	3	1	0	0	0	52	3	0	1	0	2	7.92857	2	1	0	0	1	0	1	5	0	1	160	55	21.4844	4	3	12	1.03	.	220
1896	2	1	1	1	1	52	59	4	2	6	1	2	0.1667	1	1	1	0	0	0	36	0	0	1	0	1	5.78571	2	1	2	0	0	0	1	6	1	1	170	82	28.3737	3	2	10	1	.	220
1897	2	1	1	1	2	29	82	1	2	3	1	2	2	1	4	0	1	1	1	50	2	0	1	0	1	7	2	1	0	0	1	0	1	5	0	5	159	56	22.151	4	3	4	0.99	2560	220
1898	2	1	1	1	2	62	49	5	2	9	1	2	2	1	6	0	0	0	0	48	4	0	1	0	2	7.42857	0	2	0	0	1	0	1	4	0	5	163	58	21.83	4	3	6	1.09	.	220
1899	2	1	1	1	1	61	50	5	2	2	2	1				0	0	0			2	0	1	0	2	7.57143	2	1	0	0	1	0	0	4	0	2	188	84	23.7664	3	2	7	1	.	220
1900	2	1	1	1	2	58	53	4	2	9	1	3	30	2	5	0	0	0	0	63	8	1	4	1	2	7.21429	0	3	1	0	2	0	3	9	1	10	150	47	20.8889	2	1	8	1.09	.	220
1901	2	1	1	1	2	38	73	2	2	9	2	1				0	0	0			0	0	1	0	1	7.28571	0	0	0	0	1	0	1	2	0	0	160	55	21.4844	4	3	12	0.9	3156	220
1902	2	1	1	1	2	49	62	3	2	3	2	1				0	0	0			1	0	1	0	2	8.28571	2	1	0	0	1	0	1	5	0	1	155	58	24.1415	3	2	9	1.03	4826	220
1903	2	1	1	1	1	47	64	3	2	2	1	2	0.4167	1	2	1	0	0	0	40	2	0	1	0	2	8.5	2	1	0	0	1	0	0	4	0	4	177	80	25.5354	4	3	2	0.96	5998	220
1904	2	1	1	1	2	37	74	2	2	9	1	2	0.1667	1	1	0	0	0	0	42	6	1	2	0	1	10	0	1	0	0	1	0	1	3	0	3	164	72	26.7698	3	2	4	0.9	9540	220
1905	2	1	1	1	2	36	76	2	2	9	1	2	0.25	2	3	0	1	1	1	50	2	0	3	0	2	8.54764	0	1	0	1	1	0	0	3	0	10	164	56	20.8209	5	3	9	0.9	1937	219
1907	2	1	1	1	2	19	92	1	2	10	2	1				0	0	0			0	0	1	0	1	8.57143	2	1	0	0	1	0	0	4	0	1	153	38	16.2331	4	3	7	0.99	5635	216
1908	2	1	1	1	2	42	69	3	2	3	1	2	0.0833	1	3	1	0	0	0	44	4	0	1	0	2	7.5	2	0	0	0	0	0	1	3	0	5	166	63	22.8625	4	3	11	1.03	3501	218
1909	2	1	1	1	2	21	90	1	2	6	2	1				0	0	0			0	0	1	0	1	7.85714	2	1	0	0	1	0	1	5	0	2	162	43	16.3847	3	2	7	0.99	4184	216
1910	2	1	1	1	1	33	78	2	2	6	2	1				0	0	0			1	0	1	0	1	6	2	0	1	0	1	0	0	4	0	2	170	80	27.6817	4	3	9	0.92	.	216
1911	2	1	1	1	2	37	74	2	2	9	2	1				0	0	0			2	0	1	0	2	8.85714	0	1	0	0	1	0	1	3	0	3	163	48	18.0662	3	2	3	0.9	9751	216
1912	2	1	1	1	1	50	61	4	2	2	2	1				0	0	0			2	0	1	0	1	4.5	2	0	3	0	1	0	0	6	1	4	170	62	21.4533	3	2	9	1	1445	216
1913	2	1	1	1	2	67	44	5	2	9	1	2	0.1667	1	1	1	0	0	1	42	1	0	1	0	2	6.78571	0	3	1	0	1	0	0	5	0	0	163	59	22.2063	2	1	4	1.09	.	216
1914	2	1	1	1	1	47	64	3	2	2	2	1				0	0	0			2	0	1	0	1	8.28571	2	0	0	0	1	0	0	3	0	0	167	63	22.5896	3	2	10	0.96	.	216
1915	2	1	1	1	1	67	44	5	2	11	2	1				0	0	0			2	0	1	0	2	6.78571	0	0	1	0	1	0	0	2	0	2	170	70	24.2215	2	1	3	1	.	216
1916	2	1	1	1	2	20	91	1	1	10	1	3	0.1667	2	7	0	0	0	0	48	2	0	1	0	1	9.28571	2	1	0	0	1	0	1	5	0	0	170	50	17.301	4	3	7	0.99	7305	216
1917	2	1	1	1	1	26	85	1	2	3	2	1				0	0	0			1	0	1	0	1	8.14286	2	0	0	0	0	0	1	3	0	0	165	65	23.8751	4	3	10	1.07	9589	216
1918	2	1	1	1	1	27	84	1	2	3	2	1				0	0	0			0	0	1	0	1	8	2	0	0	0	1	0	0	3	0	0	172	62	20.9573	4	3	7	1.07	.	216
1919	2	1	1	1	2	39	72	2	2	9	2	1				0	0	0			4	0	1	0	2	9.5	0	3	0	0	1	0	2	6	1	5	157	50	20.2848	3	2	8	0.9	8532	216
1920	2	1	1	1	2	50	61	4	2	2	1	2	0.1667	1	1	0	0	0	0	36	1	0	1	0	1	7.28571	2	0	0	0	1	0	0	3	0	0	152	53	22.9398	4	3	11	1.09	8742	216
1921	2	1	1	1	1	30	81	2	2	6	1	2	2	1	3	0	0	0	0	46	2	0	1	0	1	6.57143	2	1	1	0	1	0	1	6	1	0	178	80	25.2493	4	3	6	0.92	3598	216
1922	2	1	1	1	2	35	76	2	2	11	2	1				0	0	0			0	0	1	0	2	7	0	1	0	0	0	0	0	1	0	0	160	50	19.5312	3	2	10	0.9	.	218
1923	2	1	1	1	1	25	86	1	2	6	2	1				0	0	0			0	0	1	0	2	9.5	2	1	0	0	1	0	0	4	0	2	182	60	18.1138	4	3	9	1.07	4132	218
1924	2	1	1	1	2	35	76	2	2	9	2	1				0	0	0			2	0	1	0	1	5.28571	0	0	2	0	1	0	0	3	0	9	166	60	21.7738	4	3	9	0.9	529	218
1925	2	1	1	1	1	58	53	4	2	3	2	1				0	0	0			5	1	2	0	1	8	2	1	0	0	1	0	0	4	0	5	172	72	24.3375	4	3	10	1	.	218
1926	2	1	1	1	1	34	77	2	2	3	2	1				0	0	0			3	0	1	0	1	9	2	1	0	0	2	0	2	7	1	6	175	71	23.1837	4	3	5	0.92	5712	218
1927	2	1	1	1	1	43	68	3	2	3	2	1				0	0	0			0	0	1	0	2	8	2	1	0	0	1	0	2	6	1	5	170	65	22.4913	4	3	8	0.96	.	218
1928	2	1	1	1	1	38	73	2	2	2	2	1				0	0	0			0	0	1	0	1	7.85714	2	0	0	0	1	0	0	3	0	0	170	72	24.9135	3	2	8	0.92	5199	218
1930	2	1	1	1	2	42	69	3	2	9	1	2	3	1	2	1	0	0	0	52	3	0	1	0	2	7	0	1	0	0	1	0	2	4	0	6	164	56	20.8209	4	3	10	1.03	7472	218
1931	2	1	1	1	2	50	61	4	2	4	2	1				0	0	0			2	0	1	0	1	6.5	2	3	1	0	1	3	0	10	1	8	158	54	21.6311	2	1	9	1.09	.	218
1932	2	1	1	1	2	20	91	1	1	10	2	1				0	0	0			2	0	1	0	1	5.57143	2	2	2	0	1	0	1	8	1	2	164	50	18.5901	3	2	7	0.99	7491	218
1933	2	1	1	1	1	25	86	1	2	3	1	2	30	1	7	1	0	0	0	42	1	0	1	0	1	9.5	2	3	0	0	1	0	0	6	1	0	177	56	17.8748	4	3	10	1.07	8210	218
1934	2	1	1	1	1	61	50	5	2	3	1	2	0.0833	1	3	0	0	0	0	40	1	0	1	0	1	7	2	1	0	0	1	0	1	5	0	2	173	60	20.0474	3	2	8	1	5949	218
1935	2	1	1	1	1	23	88	1	2	2	2	1				0	0	0			0	0	1	0	1	8	2	0	0	0	1	0	0	3	0	0	175	62	20.2449	3	2	15	1.07	4600	217
1936	2	1	1	1	1	38	73	2	2	2	1	2	0.1667	1	3	0	1	1	1	40	1	0	1	0	1	9	2	0	0	0	1	0	0	3	0	0	178	83	26.1962	4	3	3	0.92	9173	217
1937	2	1	1	1	1	39	72	2	2	4	1	2	0.0833	1	2	1	0	0	0	38	1	0	1	0	2	6	2	1	1	0	1	0	0	5	0	0	160	62	24.2187	3	2	6	0.92	7370	217
1938	2	1	1	1	2	34	77	2	2	6	1	3	0.0833	3	5	0	0	0	0	48	4	0	1	0	2	8.5	2	1	0	0	2	0	1	6	1	0	165	69	25.3444	3	2	7	0.9	2191	217
1939	2	1	1	1	1	48	63	3	2	4	1	2	1	1	8	1	0	0	0	40	3	0	1	0	2	7	2	0	0	0	1	0	0	3	0	0	170	80	27.6817	3	2	9	0.96	3365	217
1940	2	1	1	1	2	46	65	3	2	3	1	2	0.0833	3	5	1	0	0	1	36	3	0	1	0	1	7	2	0	0	0	1	0	0	3	0	0	160	57	22.2656	3	2	7	1.03	.	217
1941	2	1	1	1	1	50	61	4	2	4	2	1				0	0	0			6	1	2	0	1	7	2	3	0	0	1	0	0	6	1	4	171	82	28.0428	3	2	7	1	7282	217
1942	2	1	1	1	2	53	58	4	1	3	2	1				0	0	0			1	0	1	0	2	7.64286	2	0	0	0	1	0	0	3	0	0	159	73	28.8754	3	2	10	1.09	5429	217
1943	2	1	1	1	2	35	76	2	2	9	1	2	3	1	7	0	0	0	0	46	1	0	1	0	1	7	0	2	0	0	1	0	0	3	0	0	170	54	18.6851	3	2	10	0.9	4052	217
1944	2	1	1	1	1	69	42	5	1	11	2	1				0	0	0			0	0	1	0	2	9	0	0	0	0	1	0	0	1	0	0	164	88	32.7186	2	1	2	1	5256	217
1945	2	1	1	1	2	22	89	1	2	11	1	2	0.4167	2	8	0	1	2	1	54	6	1	4	1	1	6	0	3	1	0	2	0	2	8	1	10	155	50	20.8117	4	3	3	0.99	3933	217
1946	2	1	1	1	2	22	89	1	2	11	2	1				0	0	0			0	0	1	0	1	10	0	2	0	0	0	0	0	2	0	0	162	45	17.1468	4	3	16	0.99	8967	217
1948	2	1	1	1	1	26	85	1	2	6	1	2	0.1667	1	5	1	0	0	0	50	0	0	1	0	1	3	2	1	3	0	1	0	2	9	1	0	180	80	24.6914	4	3	15	1.07	8715	217
1949	2	1	1	1	1	22	89	1	2	3	2	1				0	0	0			0	0	1	0	1	5.5	2	3	2	0	1	0	1	9	1	0	175	80	26.1224	3	2	15	1.07	916	219
1950	2	1	1	1	1	34	77	2	2	3	2	1				0	0	0			0	0	1	0	1	8	2	0	0	0	1	0	1	4	0	1	173	80	26.7299	4	3	8	0.92	1273	219
1951	2	1	1	1	2	49	62	3	2	9	2	1				0	0	0			0	0	1	0	2	9	0	1	0	0	1	0	1	3	0	0	158	62	24.8358	3	2	10	1.03	6414	219
1952	2	1	1	1	2	62	49	5	2	3	2	1				0	0	0			1	0	1	0	2	8.71429	2	0	0	0	1	0	1	4	0	0	165	68	24.977	1	1	7	1.09	6199	219
1953	2	1	1	1	1	59	52	4	2	2	2	1				0	0	0			0	0	1	0	1	6	2	1	1	0	0	0	0	4	0	0	170	75	25.9516	3	2	9	1	4949	219
1954	2	1	1	1	1	44	67	3	2	3	1	2	0.1667	1	2	1	0	0	0	38	2	0	1	0	2	8	2	1	0	0	1	0	0	4	0	0	173	67	22.3863	4	3	8	0.96	.	219
1955	2	1	1	1	1	24	87	1	2	10	2	1				0	0	0			0	0	1	0	1	9.71429	2	0	0	0	0	0	0	2	0	0	178	105	33.1398	4	3	8	1.07	5605	219
1956	2	1	1	1	2	29	82	1	1	6	2	1				0	0	0			0	0	1	0	1	8	2	0	0	0	0	0	1	3	0	0	153	50	21.3593	4	3	9	0.99	8325	219
1957	2	1	1	1	2	37	74	2	2	3	1	2	4	1	3	0	0	0	0	42	8	1	2	0	2	8	2	1	0	0	1	0	0	4	0	1	160	48	18.75	4	3	8	0.9	.	219
1958	2	1	1	1	2	20	91	1	2	6	1	2	12	1	3	1	0	0	0	51	5	1	2	0	2	8	2	1	0	0	1	0	1	5	0	2	152	60	25.9695	3	2	3	0.99	.	219
1959	2	1	1	1	1	34	77	2	2	3	2	1				0	0	0			3	0	1	0	1	8.14286	2	1	0	0	1	0	1	5	0	3	172	82	27.7177	4	3	4	0.92	8745	219
1960	2	1	1	1	2	54	57	4	2	2	1	2	0.5	1	3	1	0	0	0	40	3	0	1	0	1	5.5	2	3	2	0	2	1	0	10	1	6	161	49	18.9036	3	2	10	1.09	8593	219
1961	2	1	1	1	2	57	54	4	2	2	1	2	3	1	2	0	0	0	0	44	4	0	1	0	1	8	2	3	0	0	1	0	1	7	1	1	162	73	27.8159	2	1	12	1.09	.	203
1962	2	1	1	1	2	39	72	2	1	3	1	2	0.25	1	8	0	1	1	1	42	0	0	1	0	1	6	2	0	1	0	2	0	1	6	1	1	164	70	26.0262	3	2	9	0.9	7722	203
1963	2	1	1	1	1	25	86	1	2	3	2	1				0	0	0			4	0	1	0	1	9	1	1	0	0	0	0	1	3	0	3	165	52	19.1001	4	3	10	1.07	4330	201
1964	2	1	1	1	2	37	74	2	2	3	1	2	0.5	1	7	0	1	1	1	42	2	0	1	0	1	5	2	1	2	0	0	0	0	5	0	2	172	55	18.5911	4	3	10	0.9	811	203
1965	2	1	1	1	1	41	70	3	2	3	2	1				0	0	0			0	0	1	0	1	8	2	0	0	0	1	0	0	3	0	0	160	64	25	4	3	8	0.96	1620	203
1966	2	1	1	1	2	63	48	5	2	9	2	1				0	0	0			3	0	1	0	2	8.57143	0	1	0	0	1	0	0	2	0	0	156	49	20.1348	1	1	6	1.09	.	203
1967	2	1	1	1	2	43	68	3	2	9	1	2	1	1	5	0	0	0	0	40	1	0	1	0	1	7.28571	0	1	0	0	1	0	1	3	0	0	160	57	22.2656	3	2	10	1.03	.	203
1968	2	1	1	1	2	41	70	3	2	3	1	2	3	2	7	0	1	1	1	46	1	0	1	0	1	7.28571	2	2	0	0	1	0	0	5	0	2	160	49	19.1406	3	2	10	1.03	.	203
1969	2	1	1	1	1	59	52	4	2	2	2	1				0	0	0			2	0	1	0	1	5.71429	2	0	1	0	1	0	0	4	0	0	172	75	25.3515	3	2	10	1	.	203
1970	2	1	1	1	1	60	51	5	2	4	2	1				0	0	0			0	0	1	0	1	6	2	3	1	0	0	0	0	6	1	0	175	70	22.8571	3	2	10	1	6776	203
1971	2	1	1	1	1	40	71	3	2	6	2	1				0	0	0			0	0	1	0	1	6.85714	2	1	1	0	0	0	1	5	0	1	170	64	22.1453	4	3	9	0.96	7878	203
1972	2	1	1	1	1	20	91	1	2	3	1	2	0.8333	2	5	0	0	0	0	59	3	0	1	0	1	9.14286	2	3	0	0	2	0	1	8	1	2	166	55	19.9594	3	2	8	1.07	8528	203
1973	2	1	1	1	2	25	86	1	2	10	1	2	1	2	7	1	0	0	1	52	5	1	4	1	1	7.64286	2	1	0	0	1	0	1	5	0	10	165	50	18.3655	4	3	10	0.99	926	203
1974	2	1	1	1	2	19	92	1	2	10	1	2	8	1	7	1	0	0	0	57	3	0	1	0	1	5.42857	2	2	3	0	1	0	1	9	1	5	168	55	19.487	4	3	7	0.99	1369	203
1975	2	1	1	1	2	50	61	4	2	9	2	1				0	0	0			0	0	1	0	1	7	0	1	0	0	0	0	1	2	0	0	160	61	23.8281	3	2	6	1.09	5203	203
1976	2	1	1	1	1	30	81	2	2	3	2	1				0	0	0			0	0	1	0	1	8	2	1	0	0	0	0	0	3	0	0	173	89	29.737	3	2	7	0.92	6969	203
1977	2	1	1	1	1	32	79	2	2	3	2	1				0	0	0			0	0	1	0	1	7.85714	2	2	0	0	0	0	0	4	0	0	170	58	20.0692	3	2	10	0.92	5085	203
1978	2	8	2	2	1	37	74	2	1	4	2	1				0	0	0			1	0	1	0	1	7.5	2	0	1	0	1	0	0	4	0	0	179	73	22.7833	3	2	5	0.92	7682	271
1979	2	8	2	2	2	26	85	1	2	10	1	2	0.3333	2	5	1	0	0	0	36	1	0	1	0	2	9	2	1	0	0	1	0	0	4	0	0	160	75	29.2969	4	3	9	0.99	2677	271
1980	2	8	2	2	2	38	73	2	2	6	1	2	0.1667	3	7	0	1	1	1	48	1	0	1	0	2	6.28571	2	1	1	0	1	0	1	6	1	0	168	54	19.1327	3	2	8	0.9	9495	272
1981	2	8	2	2	1	53	58	4	1	1	2	1				0	0	0			0	0	1	0	2	7.14286	2	2	0	0	1	0	0	5	0	0	174	75	24.7721	3	2	5	1	1776	271
1982	2	8	2	2	1	47	64	3	1	4	1	2	0.1667	1	3	1	0	0	0	38	1	0	1	0	2	7.5	2	0	0	0	1	0	0	3	0	1	174	68	22.46	3	2	5	0.96	3979	271
1983	2	8	2	2	1	25	86	1	2	3	1	2	30	3	3	0	0	0	0	38	2	0	1	0	2	6	1	2	1	0	1	0	0	5	0	4	170	70	24.2215	4	3	6	1.07	5923	271
1984	2	8	2	2	2	49	62	3	2	9	1	2	2	3	3	1	0	0	0	40	2	0	1	0	1	8	0	2	0	0	1	0	0	3	0	0	155	50	20.8117	3	2	7	1.03	5181	271
1985	2	8	2	2	2	55	56	4	2	9	1	2	0.1667	1	2	1	0	0	0	36	3	0	1	0	2	8.14286	0	1	0	0	2	0	0	3	0	7	161	65	25.0762	3	2	4	1.09	8972	271
1986	2	8	2	2	1	67	44	5	2	2	1	2	2	2	5	0	1	1	1	36	7	1	2	0	2	6.5	2	0	1	0	2	0	0	5	0	3	166	53	19.2336	2	1	8	1	.	271
1987	2	8	2	2	2	62	49	5	2	3	2	1				0	0	0			0	0	1	0	2	6.5	2	1	1	0	1	0	1	6	1	0	150	56	24.8889	3	2	3	1.09	3895	271
1988	2	8	2	2	2	61	50	5	2	3	1	2	0.25	1	3	1	0	0	0	40	5	0	1	0	1	7	2	0	0	0	1	0	0	3	0	6	150	58	25.7778	3	2	7	1.09	3693	271
1989	2	8	2	2	2	38	73	2	2	9	1	2	0.5	2	7	1	0	0	1	42	3	0	1	0	1	7	0	3	0	0	1	0	0	4	0	4	160	64	25	3	2	5	0.9	7894	271
1990	2	8	2	2	1	50	61	4	2	5	1	2	0.4167	1	4	1	0	0	0	38	6	1	2	0	1	4	2	2	3	0	2	0	2	11	1	4	168	65	23.03	4	3	5	1	5947	271
1991	2	8	2	2	1	20	91	1	2	11	1	2	0.1667	1	5	1	0	0	0	45	7	1	2	0	1	5.57143	0	3	2	0	1	0	2	8	1	9	178	80	25.2493	3	2	10	1.07	.	270
1992	2	8	2	2	2	21	90	1	2	10	1	2	1	2	5	1	0	0	1	48	1	0	1	0	1	8	2	0	0	0	0	0	0	2	0	0	166	57	20.6852	4	3	10	0.99	.	270
1993	2	8	2	2	2	38	73	2	2	6	1	2	0.1667	1	5	0	1	1	0	42	1	0	1	0	2	7.28571	2	0	0	0	1	0	1	4	0	4	158	56	22.4323	4	3	10	0.9	1313	270
1994	2	8	2	2	1	39	72	2	2	6	2	1				0	0	0			1	0	1	0	2	9	2	1	0	0	1	0	0	4	0	3	178	70	22.0932	4	3	8	0.92	.	270
1995	2	8	2	2	2	40	71	3	2	9	1	2	1	2	3	1	0	0	0	40	3	0	1	0	2	8	0	0	0	0	1	0	0	1	0	2	160	60	23.4375	3	2	12	1.03	.	270
1996	2	8	2	2	2	64	47	5	2	9	2	1				0	0	0			3	0	1	0	2	7.28571	0	1	0	0	1	0	0	2	0	0	160	62	24.2187	2	1	3	1.09	2717	270
1997	2	8	2	2	1	66	45	5	2	4	1	2	12	1	2	1	0	0	0	43	7	1	2	0	2	7.28571	1	1	0	0	1	0	1	4	0	6	164	55	20.4491	2	1	4	1	9641	270
1998	2	8	2	2	1	26	85	1	2	10	1	2	0.1667	1	4	0	0	0	0	41	1	0	1	0	1	7.57143	2	0	0	0	0	0	0	2	0	0	182	67	20.227	4	3	8	1.07	3444	270
1999	2	8	2	2	1	43	68	3	2	2	1	2	0.1667	1	1	1	0	0	0	42	2	0	1	0	1	8	2	0	0	0	1	0	0	3	0	0	174	75	24.7721	3	2	8	0.96	4740	270
2000	2	8	2	2	2	59	52	4	2	9	1	2	0.1667	1	1	0	0	0	0	38	2	0	1	0	2	7	0	2	0	0	1	0	0	3	0	7	152	50	21.6413	2	1	5	1.09	.	270
2001	2	8	2	2	2	24	87	1	2	10	2	1				0	0	0			2	0	1	0	1	6.57143	2	0	1	0	1	0	1	5	0	1	162	47	17.9089	4	3	5	0.99	6869	272
2002	2	8	2	2	1	21	90	1	2	11	2	1				0	0	0			0	0	1	0	1	7.14286	0	0	1	0	1	0	0	2	0	0	175	90	29.3878	4	3	9	1.07	7895	272
2003	2	8	2	2	1	31	80	2	2	6	1	2	8	1	5	1	0	0	0	38	0	0	1	0	2	9.5	2	0	0	0	1	0	0	3	0	0	170	72	24.9135	4	3	10	0.92	5247	272
2004	2	8	2	2	2	41	70	3	1	3	2	1				0	0	0			3	0	1	0	1	6	2	2	1	0	1	0	1	7	1	7	166	58	21.048	4	3	9	1.03	4517	272
2005	2	8	2	2	1	49	62	3	2	2	1	2	0.1667	2	5	0	1	1	1	40	2	0	1	0	2	7.5	2	1	0	0	2	0	0	5	0	2	171	70	23.939	3	2	9	0.96	5884	272
2006	2	8	2	2	1	55	56	4	2	4	2	1				0	0	0			1	0	1	0	1	10.8571	1	0	0	0	1	0	1	3	0	4	163	71	26.7229	3	2	4	1	3927	272
2007	2	8	2	2	2	50	61	4	2	9	2	1				0	0	0			0	0	1	0	1	6.9762	0	0	1	0	1	0	0	2	0	0	162	62	23.6244	4	3	8	1.09	8593	272
2008	2	8	2	2	1	66	45	5	2	11	2	1				0	0	0			2	0	1	0	2	9	0	1	0	0	1	0	0	2	0	2	172	70	23.6614	2	1	3	1	7413	272
2009	2	8	2	2	2	36	75	2	2	6	1	2	0.3333	2	6	0	1	1	1	46	4	0	1	0	2	9.64286	2	1	0	0	0	0	1	4	0	0	164	58	21.5645	4	3	6	0.9	5565	272
2010	2	1	1	1	1	49	62	3	2	3	2	1				0	0	0			0	0	1	0	2	5.28571	2	0	2	0	0	0	0	4	0	0	168	56	19.8413	3	2	7	0.96	2672	206
2011	2	1	1	1	1	52	59	4	2	2	1	2	2	1	3	1	0	0	1	50	5	0	1	0	1	7	2	3	0	0	1	0	2	8	1	4	165	63	23.1405	3	2	7	1	.	206
2012	2	1	1	1	2	23	88	1	2	3	1	2	2	2	7	1	0	0	1	38	5	1	4	1	1	8.71429	2	3	0	0	1	0	1	7	1	12	159	51	20.1733	3	2	99	0.99	577	206
2013	2	1	1	1	2	34	77	2	2	9	2	1				0	0	0			7	1	2	0	1	6	0	3	1	0	1	0	1	6	1	7	162	72	27.4348	3	2	6	0.9	5021	206
2014	2	1	1	1	1	60	51	5	2	2	2	1				0	0	0			0	0	1	0	2	7.57143	2	1	0	0	0	0	1	4	0	0	175	80	26.1224	4	3	7	1	.	206
2015	2	1	1	1	2	61	50	5	2	9	2	1				0	0	0			1	0	1	0	2	7.85714	0	1	0	0	1	0	1	3	0	3	155	42	17.4818	2	1	5	1.09	9763	206
2016	2	1	1	1	2	49	62	3	2	9	2	1				0	0	0			0	0	1	0	1	6.5	0	1	1	0	1	0	1	4	0	1	155	55	22.8928	3	2	8	1.03	.	206
2017	2	1	1	1	1	29	82	1	2	6	1	2	30	3	4	1	0	0	0	56	2	0	3	0	2	6.92857	2	3	1	0	2	0	2	10	1	19	170	69	23.8754	3	2	2	1.07	471	206
2018	2	1	1	1	2	59	52	4	2	9	2	1				0	0	0			4	0	1	0	2	4	0	1	3	0	1	3	2	10	1	8	162	85	32.3884	2	1	8	1.09	.	206
2019	2	1	1	1	1	36	75	2	2	3	2	1				0	0	0			0	0	1	0	2	10.2857	2	0	0	0	0	0	0	2	0	0	175	72	23.5102	3	2	7	0.92	8883	206
2020	2	1	1	1	1	24	87	1	2	10	1	2	0.25	2	7	1	0	0	0	56	0	0	1	0	1	8	2	0	0	0	1	0	2	5	0	1	180	75	23.1481	4	3	10	1.07	3795	205
2021	2	1	1	1	2	34	77	2	2	9	2	1				0	0	0			1	0	1	0	1	7.42857	0	1	0	0	1	0	1	3	0	4	160	55	21.4844	4	3	7	0.9	.	205
2023	2	1	1	1	1	48	63	3	2	2	2	1				0	0	0			0	0	1	0	1	9.28571	2	1	0	0	1	0	1	5	0	0	169	72	25.2092	3	2	7	0.96	.	205
2024	2	1	1	1	2	51	60	4	2	9	2	1				0	0	0			0	0	1	0	1	6.57143	0	0	1	0	1	0	0	2	0	4	160	59	23.0469	3	2	8	1.09	.	205
2025	2	1	1	1	2	49	62	3	2	9	2	1				0	0	0			0	0	1	0	1	5.42857	0	0	3	0	1	0	0	4	0	1	152	67	28.9993	3	2	8	1.03	7209	205
2026	2	1	1	1	1	60	51	5	2	2	2	1				0	0	0			0	0	1	0	2	8	2	1	0	0	1	0	1	5	0	1	170	74	25.6055	3	2	7	1	.	205
2027	2	1	1	1	2	20	91	1	2	10	2	1				0	0	0			0	0	1	0	2	8.57143	2	0	0	0	1	0	1	4	0	0	157	57	23.1247	3	2	9	0.99	.	205
2028	2	1	1	1	1	50	61	4	2	4	2	1				0	0	0			1	0	1	0	1	7.5	2	0	0	0	1	0	1	4	0	0	170	70	24.2215	4	3	10	1	6843	205
2029	2	1	1	1	1	30	81	2	2	3	1	2	2	2	7	1	0	0	1	50	4	0	1	0	1	9	2	1	0	0	1	0	1	5	0	6	181	70	21.3669	3	2	13	0.92	6310	205
2030	2	1	1	1	2	68	43	5	2	9	1	2	5	2	5	0	0	0	0	42	3	0	1	0	1	6	0	0	1	0	1	0	0	2	0	0	158	58	23.2335	3	2	8	1.09	294	207
2031	2	8	2	2	1	38	73	2	2	2	1	3	0.0833	2	5	0	0	0	0	49	2	0	1	0	1	7.57143	2	0	0	0	0	0	1	3	0	0	170	68	23.5294	4	3	99	0.92	4854	274
2032	2	8	2	2	1	47	64	3	2	5	1	2	0.5	1	3	1	0	0	0	44	0	0	1	0	1	9	2	1	0	0	1	0	1	5	0	0	170	75	25.9516	4	3	7	0.96	.	274
2033	2	8	2	2	1	50	61	4	2	2	2	1				0	0	0			1	0	1	0	2	5.85714	2	3	2	0	1	0	2	10	1	4	172	67	22.6474	4	3	10	1	5321	274
2034	2	8	2	2	2	68	43	5	2	9	1	2	2	1	3	1	0	0	0	44	2	0	1	0	2	7.57143	0	1	0	0	2	0	0	3	0	2	152	53	22.9398	1	1	5	1.09	8546	274
2035	2	8	2	2	2	32	79	2	2	6	2	1				0	0	0			1	0	1	0	1	7.57143	2	0	0	0	1	0	1	4	0	1	162	48	18.2899	4	3	7	0.9	.	274
2036	2	8	2	2	1	69	42	5	2	11	2	1				0	0	0			6	1	2	0	2	8	0	3	0	0	1	2	0	6	1	1	170	62	21.4533	3	2	1	1	.	274
2037	2	8	2	2	2	36	75	2	2	2	2	1				0	0	0			2	0	1	0	2	8.28571	2	2	0	0	1	0	0	5	0	1	160	58	22.6562	3	2	7	0.9	7308	273
2038	2	8	2	2	2	30	81	2	2	2	1	2	1	2	7	1	0	0	0	40	3	0	1	0	1	6	9	2	1	0	1	0	0	13	1	1	163	57	21.4536	3	2	7	0.9	4015	273
2039	2	8	2	2	2	24	87	1	2	3	1	2	1	2	7	1	0	0	0	42	5	1	2	0	1	9.85714	1	1	0	0	1	0	0	3	0	3	163	57	21.4536	4	3	10	0.99	6551	273
2040	2	8	2	2	1	26	85	1	2	3	2	1				0	0	0			0	0	1	0	1	8	2	0	0	0	1	0	0	3	0	2	178	70	22.0932	4	3	10	1.07	44	273
2041	2	8	2	2	1	55	56	4	2	6	2	1				0	0	0			0	0	1	0	1	6	2	1	1	0	1	0	0	5	0	0	173	70	23.3887	3	2	10	1	.	273
2042	2	8	2	2	2	60	51	5	2	9	1	2	1	1	6	0	1	1	1	38	2	0	1	0	2	8	0	0	0	0	1	0	0	1	0	2	158	58	23.2335	3	2	5	1.09	5763	273
2043	2	8	2	2	1	36	75	2	2	6	1	2	0.1667	2	8	0	1	1	1	38	1	0	1	0	2	7.57143	2	0	0	0	1	0	0	3	0	0	172	70	23.6614	4	3	6	0.92	2058	273
2044	2	8	2	2	2	47	64	3	2	9	2	1				0	0	0			1	0	1	0	2	8	0	0	0	0	1	0	0	1	0	0	160	58	22.6562	3	2	8	1.03	.	273
2045	2	8	2	2	2	41	70	3	2	9	1	2	0.0833	3	9	0	1	2	1	50	4	0	1	0	1	6	0	1	1	0	1	0	2	5	0	2	164	58	21.5645	3	2	7	1.03	8154	273
2046	2	8	2	2	1	43	68	3	2	3	1	2	0.5	2	8	1	0	0	0	48	1	0	1	0	1	7.57143	2	0	0	0	1	0	0	3	0	1	175	75	24.4898	4	3	6	0.96	6460	273
2047	2	8	2	2	1	49	62	3	2	2	2	1				0	0	0			2	0	1	0	1	7.57143	2	0	0	0	1	0	0	3	0	1	177	74	23.6203	4	3	8	0.96	.	273
2048	2	8	2	2	1	62	49	5	2	5	2	1				0	0	0			3	0	1	0	2	9.14286	2	0	0	0	1	0	0	3	0	2	173	74	24.7252	3	2	9	1	8422	273
2049	2	8	2	2	1	39	72	2	2	6	2	1				0	0	0			0	0	1	0	1	7.92857	2	1	0	0	1	0	0	4	0	3	176	72	23.2438	3	2	9	0.92	1913	273
2050	2	8	2	2	2	52	59	4	1	9	1	2	0.1667	1	6	0	0	0	0	40	0	0	1	0	2	7	0	0	0	0	1	0	0	1	0	2	150	53	23.5556	2	1	6	1.09	3015	276
2051	2	8	2	2	1	48	63	3	2	4	1	2	1	1	4	0	0	0	0	38	2	0	1	0	2	8.85714	2	0	0	0	1	0	0	3	0	9	176	69	22.2753	3	2	9	0.96	.	276
2052	2	8	2	2	2	51	60	4	2	9	1	2	1	1	4	0	0	0	0	40	6	1	4	1	2	8.85714	0	3	0	0	2	3	2	10	1	15	152	48	20.7756	1	1	1	1.09	5486	276
2053	2	8	2	2	1	63	48	5	2	2	2	1				0	0	0			5	0	1	0	1	8.14286	2	0	0	0	0	0	0	2	0	9	166	74	26.8544	1	1	8	1	6281	276
2054	2	8	2	2	1	20	91	1	2	10	2	1				0	0	0			1	0	1	0	2	9.42857	2	0	0	0	1	0	0	3	0	2	183	74	22.0968	4	3	9	1.07	543	276
2055	2	8	2	2	1	31	80	2	2	5	2	1				0	0	0			3	0	1	0	2	7	2	0	0	0	1	0	0	3	0	0	174	69	22.7903	3	2	4	0.92	.	276
2056	2	8	2	2	2	41	70	3	2	9	1	2	0.25	1	3	0	1	1	1	48	0	0	1	0	1	7.5	0	1	0	0	1	0	0	2	0	4	160	45	17.5781	4	3	11	1.03	5649	276
2057	2	8	2	2	1	54	57	4	2	4	1	2	1	1	3	0	0	0	0	38	5	1	2	0	2	8.5	2	0	0	0	1	0	0	3	0	6	170	60	20.7612	3	2	6	1	7461	276
2058	2	8	2	2	2	29	82	1	2	6	2	1				0	0	0			3	0	3	0	2	8.28571	2	1	0	0	1	0	2	6	1	10	160	55	21.4844	4	3	7	0.99	3777	276
2059	2	8	2	2	1	39	72	2	2	4	2	1				0	0	0			3	0	1	0	2	5.85714	2	0	0	0	1	0	1	4	0	2	174	68	22.46	3	2	8	0.92	65	276
2060	2	8	2	2	1	40	71	3	2	2	1	2	8	1	3	1	0	0	0	52	5	0	1	0	1	7	2	2	0	0	1	0	1	6	1	9	179	76	23.7196	4	3	5	0.96	.	276
2061	2	8	2	2	2	31	80	2	1	9	1	2	0.3333	2	6	0	1	1	1	50	5	1	2	0	1	8.78571	0	2	0	0	1	0	2	5	0	6	167	56	20.0796	3	2	5	0.9	60	276
2062	2	8	2	2	2	36	75	2	1	9	1	2	0.5	2	7	0	0	0	0	43	6	0	1	0	2	8	0	2	0	0	1	0	0	3	0	7	164	53	19.7055	4	3	8	0.9	3185	276
2063	2	8	2	2	2	40	71	3	1	3	1	2	8	2	5	1	0	0	0	46	4	0	1	0	1	5.57143	1	1	2	0	1	0	1	6	1	6	162	60	22.8624	3	2	6	1.03	.	276
2064	2	8	2	2	2	63	48	5	1	9	2	1				0	0	0			3	0	1	0	1	2	0	2	3	0	2	0	0	7	1	2	159	55	21.7555	1	1	4	1.09	1246	276
2065	2	2	1	1	1	19	92	1	2	3	2	1				0	0	0			0	0	1	0	1	10	2	0	0	0	0	0	1	3	0	0	176	64	20.6612	3	2	8	1.07	5734	226
2066	2	2	1	1	1	30	81	2	2	2	1	3	2	2	4	0	0	0	0	49	3	0	1	0	2	5	2	0	2	0	1	0	1	6	1	0	168	80	28.3447	3	2	5	0.92	7773	226
2067	2	2	1	1	1	44	67	3	2	4	1	2	0.3333	1	4	0	0	0	0	42	3	0	1	0	2	7.28571	2	0	0	0	1	0	0	3	0	0	176	68	21.9525	3	2	7	0.96	9520	226
2068	2	2	1	1	1	58	53	4	2	11	2	1				0	0	0			1	0	1	0	2	7	0	0	0	0	1	0	0	1	0	0	175	83	27.102	3	2	5	1	1171	226
2069	2	2	1	1	1	63	48	5	2	6	2	1				0	0	0			0	0	1	0	2	6.14286	2	0	1	0	1	0	1	5	0	0	173	73	24.3911	3	2	6	1	855	226
2070	2	2	1	1	2	20	91	1	2	3	1	2	0.25	1	3	1	0	0	0	40	0	0	1	0	2	8	2	0	0	0	0	0	0	2	0	0	162	52	19.8141	3	2	8	0.99	555	226
2071	2	2	1	1	2	36	75	2	2	6	2	1				0	0	0			0	0	1	0	2	7	2	1	0	0	0	0	1	4	0	0	165	58	21.3039	4	3	8	0.9	.	226
2072	2	2	1	1	2	44	67	3	2	9	2	1				0	0	0			1	0	1	0	2	6.85714	0	0	0	0	1	0	1	2	0	0	157	59	23.9361	3	2	7	1.03	8945	226
2073	2	2	1	1	2	56	55	4	2	9	2	1				0	0	0			0	0	1	0	2	7	0	0	0	0	1	0	0	1	0	0	154	70	29.5159	3	2	5	1.09	1193	226
2074	2	2	1	1	2	65	46	5	2	9	1	2	4	1	5	0	1	3	1	44	4	0	1	0	2	7.28571	0	0	0	0	1	0	1	2	0	0	159	56	22.151	3	2	3	1.09	.	226
2075	2	2	1	1	1	28	83	1	2	6	2	1				0	0	0			0	0	1	0	1	6.21429	2	0	2	0	0	0	2	6	1	0	171	82	28.0428	4	3	9	1.07	3755	227
2076	2	2	1	1	1	39	72	2	2	6	2	1				0	0	0			0	0	1	0	1	6.92857	2	0	1	0	0	0	1	4	0	0	165	70	25.7117	4	3	8	0.92	6704	227
2077	2	2	1	1	1	48	63	3	2	6	2	1				0	0	0			0	0	1	0	1	6.64286	2	0	1	0	1	0	1	5	0	0	172	62	20.9573	4	3	9	0.96	6866	227
2078	2	2	1	1	1	56	55	4	2	4	2	1				0	0	0			1	0	1	0	2	6.35714	2	0	1	0	1	0	1	5	0	0	167	70	25.0995	3	2	8	1	3106	227
2079	2	2	1	1	1	61	50	5	2	2	2	1				0	0	0			1	0	1	0	1	5.78571	2	0	2	0	0	0	1	5	0	0	170	64	22.1453	3	2	8	1	4622	227
2080	2	2	1	1	2	24	87	1	2	6	1	2	2	2	7	0	1	1	1	61	2	0	1	0	1	5.78571	2	0	2	0	1	0	1	6	1	0	155	50	20.8117	3	2	9	0.99	4412	227
2081	2	2	1	1	2	37	74	2	2	9	2	1				0	0	0			1	0	1	0	2	7.28571	0	0	0	0	1	0	0	1	0	0	159	53	20.9644	3	2	7	0.9	.	227
2082	2	2	1	1	2	46	65	3	1	9	1	2	0.1667	1	5	0	1	1	1	44	1	0	1	0	2	7	0	0	0	0	0	0	0	0	0	0	158	60	24.0346	3	2	8	1.03	6398	227
2083	2	2	1	1	2	51	60	4	2	9	2	1				0	0	0			1	0	1	0	2	7	0	0	0	0	1	0	0	1	0	2	155	60	24.974	3	2	7	1.09	6241	227
2085	2	2	1	1	1	19	92	1	2	10	1	2	0.5	1	4	0	1	1	1	40	1	0	1	0	1	8	2	0	0	0	1	0	1	4	0	2	169	60	21.0077	4	3	9	1.07	8104	228
2086	2	2	1	1	1	34	77	2	2	3	1	2	0.25	1	3	0	1	1	1	42	0	0	1	0	1	7.07143	2	0	1	0	1	0	2	6	1	0	178	68	21.4619	4	3	9	0.92	4724	228
2087	2	2	1	1	1	46	65	3	2	6	2	1				0	0	0			1	0	1	0	2	7	2	0	0	0	1	0	1	4	0	0	172	62	20.9573	3	2	9	0.96	5285	228
2088	2	2	1	1	1	51	60	4	2	3	1	2	0.4167	1	3	1	0	0	0	40	0	0	1	0	1	6.28571	2	0	1	0	1	0	1	5	0	2	165	60	22.0386	3	2	7	1	929	228
2089	2	2	1	1	1	63	48	5	2	4	1	2	8	1	4	0	1	1	1	52	1	0	1	0	2	8.21429	2	0	0	0	1	0	2	5	0	5	150	57	25.3333	2	1	5	1	7042	228
2090	2	2	1	1	2	19	92	1	2	10	1	2	0.4167	1	4	0	1	1	1	42	0	0	1	0	1	7.28571	2	1	0	0	1	0	2	6	1	3	167	55	19.721	4	3	8	0.99	5303	228
2091	2	2	1	1	2	30	81	2	2	6	1	3	1	2	6	0	0	0	0	62	1	0	1	0	1	6.28571	2	0	1	0	1	0	1	5	0	2	164	58	21.5645	4	3	9	0.9	2088	228
2092	2	2	1	1	2	45	66	3	2	3	1	2	1	2	5	0	1	1	1	55	1	0	1	0	2	8	2	1	0	0	1	0	2	6	1	7	153	60	25.6312	3	2	9	1.03	.	228
2093	2	2	1	1	2	55	56	4	2	9	1	2	3	2	4	1	0	0	0	59	3	0	1	0	1	7	0	2	0	0	2	0	1	5	0	8	163	65	24.4646	1	1	5	1.09	2269	228
2094	2	2	1	1	2	66	45	5	2	2	1	2	0.25	1	2	1	0	0	0	40	1	0	1	0	1	7.28571	2	0	0	0	1	0	1	4	0	2	153	57	24.3496	1	1	7	1.09	3663	228
2095	2	2	1	1	1	25	86	1	2	11	2	1				0	0	0			0	0	1	0	1	6.57143	0	0	1	0	1	0	1	3	0	3	169	62	21.7079	4	3	8	1.07	9050	229
2096	2	2	1	1	1	38	73	2	2	4	1	2	0.1667	1	5	0	1	1	1	52	2	0	1	0	2	8.42857	2	1	0	0	1	0	1	5	0	7	175	72	23.5102	3	2	5	0.92	373	229
[truncated: 696 more rows]
